# Supplementary material for: Characterization of exosome-like vesicles derived from Taenia pisiformis cysticercus and their immunoregulatory role on macrophages
Source: Parasit Vectors. 2020 Jun 19;13:318. doi: 10.1186/s13071-020-04186-z (PMC7304098; doi:10.1186/s13071-020-04186-z)
Supplement: Supplementary file 1 — Additional file 1: Table S1. Primers for miRNAs qPCR validation. Table S2. Primers for qPCR of Th1/Th2 associated molecules. [file 13071_2020_4186_MOESM1_ESM.xlsx]

## Sheet: Additional file 1 Table S1
Table S1 Primers for miRNAs qRT-PCR validation
	miRNA Name	Forward Primers	Reverse Primers
	egr-miR-71-5p	TGAAAGACGATGGTAGTGAGA	Universal primer
	egr-miR-10a-5p	CACCCTGTAGACCCGAGTTTGA	Universal primer
	egr-miR-let-7-5p	TGAGGTAGTGTTTCGAATGTCT	Universal primer
	egr-miR-745-3p	TGCTGCCTGGTAAGAGCTGTGA	Universal primer
	egr-miR-219-5p	TGATTGTCCATTCGCATTTCTTG	Universal primer
	egr-miR-124-3p	TAAGGCACGCGGTGAATACC	Universal primer
	egr-miR-4989-3p	AAAATGCACCAACTATCTGAGA	Universal primer
	novel-mir-3	TGGCGGTGGTGATGGTGGT	Universal primer
	novel-mir-7	GCGGTGGTGGTGGTGGTGG	Universal primer
	novel-mir-8	TGACTGGCTGGCTGGCTG	Universal primer
	novel-mir-11	TTCGTAGGTTCGAATCCT	Universal primer

## Sheet: Additional file 1 Table S2
Table S2 Primers for qRT-PCR of Th1/Th2 associated molecules
				Gene Symbol	Species	NCBI Accession
				IL-4	Mouse	NM_021283
				IL-6	Mouse	NM_001314054.1
				IL-10	Mouse	NM_010548.2
				IL-12	Mouse	NM_001159424.1
				IL-13	Mouse	NM_008355.3
				Arg-1	Mouse	NM_007482.3
				Nos2 (iNOS)	Mouse	NM_010927.3
				IFN-γ	Mouse	NM_008337.3
