# Supplementary material for: Characterization of exosome-like vesicles derived from Taenia pisiformis cysticercus and their immunoregulatory role on macrophages
Source: Parasit Vectors. 2020 Jun 19;13:318. doi: 10.1186/s13071-020-04186-z (PMC7304098; doi:10.1186/s13071-020-04186-z)
Supplement: Supplementary file 2 — Additional file 2: Table S3. Protein identification of exosome-like vesicles from T. pisiformis cysticercus. Table S4. GO analysis of exosomal proteins from T. pisiformis cysticercus. [file 13071_2020_4186_MOESM2_ESM.xlsx]

## Sheet: Additional file 2 Table S3
Table S3 Protein identification of exosome-like vesicles from T. pisiformis cysticercus
Protein ID	Protein Name	Protein Qscore	Protein FDR	Protein Mass	Peptide Sequences	Unique Peptide	Unique Peptide Number	Unique Spectra Number	Coverage	Peptide Query	Sament	Abundance	iBAQ
EUB57119.1	Sodium/potassium-transporting ATPase subunit alpha [Echinococcus granulosus]	73.5437	NA	112040	AAVPDAVSK;DMTPAQIDEILENHSEIVFAR;ECNGDASESALLK;ESFNNAYLELGGIGER;FVGLMSMIDPPR;GVGIISDGNK;IANLASGLEMGATPIAR;IDAPAEALVVGDIIDVK;IFEADTSDDQSTANYSR;KADIGVAMGITGSDVSK;LGTNPDTGLTSEQAK;MGAIVAVTGDGVNDSPALK;NLEAVETLGSTSTICSDK;QAADMILLDDNFASIVTGVEEGR;QELAMDEHQISLDELYAR;TVEDIAAER;VAEIPFNSTNK;VDNSALTGESEPQTR;VLGFCDLR;VVMVTGDHPITAK	1;1;1;1;1;1;1;1;1;1;1;1;1;1;1;1;1;1;1;1	20	20	0.2939	1318;15866;7382;11593;7014;2195;10896;11281;12876;10348;9122;12093;12916;16026;14589;2681;5281;9853;2407;7088	-	4.20812e+06	85880
EUB54981.1	putative phospholipid-transporting ATPase IIB [Echinococcus granulosus]	48.9004	NA	136062	AHTNAVVAAIGDGGNDVSMIQAAHVGIGIVGK;IHSFEGTFAR;IQVGDIILLHK;KLHLGSVAFAPDSMDDLTETLR;LHLGSVAFAPDSMDDLTETLR;LQEGVRPTLETLR;NTASLSQFIIHR;SEAHLELNAFR;TDQLDGETDWK;TGTLTQNEMVFK;TLVVAHR;VQAAVATLECDLQLLCLTGVEDK;VWMLTGDKLETAECIAK	1;1;1;1;1;1;1;1;1;1;1;1;1	13	14	0.1488	17905;4561;5619;15798;15236;8907;7292;6041;6040;6337;7096;723;16357;13291	-	5.09377e+06	89364.4
EUB64462.1	Calpain-A [Echinococcus granulosus]	34.7125	NA	92021.6	APAPAPVPVTVR;DEFWSALLEK;FDADNSGTMSTFELR;FGEWVEVVVDDR;GGSTIEALEDFTGGLAEYYDLR;LFGSYESLR;LPPGTYVIVPSTFAK;NPWGNEAEWK;SGSLDFEEFK;SLISMLDVDR	1;1;1;1;1;1;1;1;1;1	10	10	0.1521	4699;5482;10785;8117;15627;3347;9722;5392;4461;4319	-	3.56307e+06	74230.6
CDS23982.1	major vault protein [Echinococcus multilocularis]	30.3683	NA	96871	AIPLGDNEGIYVR;ELELEFVQK;FAQPPFPLYPGEK;GSVASVNFDVFHK;ILPPNEALLLR;LVTGPLTFIR;QKIEDEASAEEAR;VPHNAVAQIYDYK;VQAIGSENLR	1;1;1;1;1;1;1;1;1	9	9	0.1208	7638;4158;8631;7517;5620;3909;8454;8958;3514	-	6.17939e+06	112353
EUB56079.1	Actin-1 [Echinococcus granulosus]	33.5337	NA	41788.9	AGFAGDDSPR;DLTALAPTTMK;DLYSNVVLSGGSTMYPGIADR;GYAFTTTAER;IWHHTFYNELR;KDLYSNVVLSGGSTMYPGIADR;LCYVALDFENEMATAATSSSLEK;QEYDESGPSIVHR;QQSIMVGMGNK;TTGIVLDSGDGVSHTVPIYEGYALPHAILR;TYELPDGQVITVGNER;VAPEEHPVLLTEAPLNPK	1;1;1;1;0;1;1;0;1;1;1;0	9	10	0.4667	2556;4529;14875;14949;3896;8942;15475;16372;8951;8739;4895;18089;11775;13187;13188	-	5.25976e+06	228685
CDS19796.1	enolase [Echinococcus multilocularis]	33.0312	NA	46530.9	AAGWGVMVSHR;AGIQIVGDDLTVTNPER;AVYAGEHFR;GNPTVEVDLTTSK;IGMDVAASEFYQDGK;LAMQEFMILPTGAK;MGTEVYHHLK;NVNEIIAPALIK;SGETEDSTIADIVVGLR	1;1;1;1;1;1;1;1;1	9	9	0.2725	4644;11839;3098;6982;10127;9309;5199;6158;11524	-	2.00703e+06	57343.8
CDS21212.1	cGMP dependent protein kinase [Echinococcus multilocularis]	30.7522	NA	112724	EYVDLEHLQSQGGQLK;FLSSVPLLK;GIEAYDLSHHK;IADVLEAQFHPDGECIIR;KDFLELMGNIADLEHK;LDELHSEVDK;VHIVETK;VTAELMHLR;YFQGFDWDGVR	1;1;1;1;1;1;1;1;1	9	10	0.1059	12199;2697;5845;14114;12440;4791;4792;988;3339;7319	-	972601	17063.2
EUB64035.1	Moesin/ezrin/radixin [Echinococcus granulosus]	23.6019	NA	68290.5	EVWYFGIQYIDKDGNPTFLR;IGFPWSEIR;ILALCTGNHELYMR;IYCPTDTAVLLASYACVAK;NLSFHDK;SDSIEVQQMK;VTTAESQLEFEMQK	1;1;1;1;1;1;1	7	10	0.1587	16010;16009;3754;10787;10788;14314;1349;4560;10267;10431	CDS37598.1	1.40884e+07	361240
sp|F1C7I4|MDHC_TAESO	Malate dehydrogenase, cytoplasmic OS=Taenia solium OX=6204 GN=MDH PE=1 SV=1	23.8384	NA	36493.8	AIVDQMHDWWFGTK;AIYQVAAK;DIYFSFPVTIK;EGEWVSMSVYSTGEHYGAPK;IILHLLDIPEAK;ITADELVDER;QFPDLAHAVVTK	1;1;1;1;1;1;1	7	10	0.262	11230;11231;1387;6641;14862;7179;7180;4501;6593;6368	-	9.53448e+06	397270
EUB62510.1	Elongation factor 1-alpha [Echinococcus granulosus]	25.8504	NA	48825.7	EHALLAFTLGVK;GITIDIALWK;GPTLLASIDLVEPPTRPVDKPLR;LPLQDVFK;MDAVDYSEK;STSTGHLIYK;YLVTIIDAPGHR	1;1;1;1;1;1;1	7	8	0.1875	6214;4096;16116;2200;3192;3779;6920;6919		1.78512e+06	81141.7
EUB53928.1	ubiquitin ribosomal protein L40 [Echinococcus multilocularis]	20.1944	NA	25600.8	EGIPPDQQR;ESTLHLVLR;IQDKEGIPPDQQR;MQIFVK;TITLEVEPSDSIENVK;TLSDYNIQK	1;1;1;1;1;1	6	13	0.2325	3011;3008;3010;3006;3009;3327;9023;9036;494;11638;11639;11637;3447	EUB58991.1	5.25395e+07	2.50188e+06
EUB64724.1	annexin [Echinococcus granulosus]	18.1258	NA	38712.6	AMDGMGTDEAMIIEILGTR;HEPTEQQLK;ILVALLAAQR;LGTDEETFITILCTR;LVEAIASETK;VEIAEAYK	1;1;1;1;1;1	6	6	0.204	13720;3812;3331;11595;3253;1868	tr|Q9XZL9|Q9XZL9_TAESO;EUB58966.1;CDS19406.1	1.15162e+07	606114
EUB62111.1	Tetracycline resistance leader peptide TetL [Echinococcus multilocularis]	18.2631	NA	130258	EASDIILTDDNFTSIVK;MMDDNNLVR;QSIPINSGYTSK;QVVAVTGDGTNDAPALK;SLTAIAFR;YGDLLPADGVLIQCNDLK	1;1;1;1;1;1	6	6	0.0684	12512;3785;6154;10423;1525;13583	-	84634.5	1410.58
tr|V5T6E6|V5T6E6_TAESO	Putative growth regulator 14-3-3 OS=Taenia solium OX=6204 PE=2 SV=1	21.6146	NA	27729.8	ATSLAEAELSVTHPIR;DHASLVSIAK;ICNDVLALLSK;STEAAEEAYQK;TIAEMGNELNNEER;YLAEVQEGEQNDK	1;1;1;1;1;1	6	6	0.3024	10841;3014;5580;5355;9997;9004	EUB54777.1;CDS36536.1	1.20414e+06	54733.4
EUB64561.1	Multidrug resistance protein [Echinococcus granulosus]	21.4285	NA	138484	DGIILEQGTHEQLR;ILLLDEATSALDTR;MPEGFNTWLNEGGAK;NFNLTIEPGKK;NVNFSYPSRPNVPILK;TMLGIAGER;VAIVGFSGSGK	1;0;1;1;1;1;1	6	6	0.0719	9903;9119;9118;10373;5757;12221;2076;2866	EUB64562.1;CDI97827.1	685799	9524.98
EUB64038.1	Vacuolar protein sorting-associated protein 4A [Echinococcus granulosus]	20.9673	NA	108478	IYIPLPEAPAR;SKPTVNEADLQK;STFFSISSSDLVSK;TEFLVQMQGVGTNNK;TPWQGILLYGPPGTGK;VQTATHFK	1;1;1;1;1;1	6	6	0.0795	5516;6639;8818;10528;10719;1931	CDS37602.1	3.98575e+06	62277.3
EUB54636.1	rab [Echinococcus multilocularis]	21.5062	NA	23634.1	AQIWDTAGQER;GAVGALLVYDIAK;NEFNLESK;NIVTMLVGNK;TTIGVEFATR;YSTYEHVHVWLK	1;1;1;1;1;1	6	9	0.3019	5900;6082;2418;3756;3552;3755;3622;9412;9409		6.45269e+06	496360
EUB54777.1	hypothetical protein EGR_10354 [Echinococcus granulosus]	21.4285	NA	27759.8	ATSLAEAELSVTHPIR;ICNDVLALLSK;IMSSIAK;STEAAEEAYQK;TIAEMGNELNNEER;YLAEVQEGEQNDK	1;1;1;1;1;1	6	6	0.2903	10841;5580;346;5355;9997;9004	-	1.38092e+06	62769
EUB61143.1	Tubulin beta-3 chain [Echinococcus granulosus]	22.0087	NA	120591	ALLIDLEPGTMDSVR;GHYTEGAELIEEVLDVVR;IMTSFSVVPSPK;INVYYNEGQGGK;LAVNMVPFPR;TSQSYQSCTILELTR;VAGTFIGNTTAIQELFTR	1;1;1;1;1;1	6	6	0.09	10120;13740;6121;6765;4279;11746;13066	-	509026	11065.8
EUB56318.1	Heat shock cognate protein [Echinococcus granulosus]	23.0501	NA	71039.3	ELESVCNPIITK;FEELCSDLFR;FELSGIPPAPR;GAVHDIVLVGGSTR;IINEPTAAAIAYGLDKK;LLQDFFNGR;LSKEEIER;LVSHFVEEFK;MKETAEAYLGK;NGLESYAFTMK;NQVAMNPSNTVFDAK;QTQTFTTYSDNQPGVLIQVYEGER;STAGDTHLGGEDFDSR;TTPSYVAFTDTER	1;0;0;1;0;0;0;1;0;1;1;0;0;1	6	9	0.278	7484;6439;4781;7232;7233;11757;3827;2686;5437;5436;5530;5754;5764;10194;17233;17234;10506;10507;8611	EUB54575.1;CDS25073.1	2.97348e+06	78249.4
EUB61528.1	Basement membrane-specific heparan sulfate proteoglycan core protein [Echinococcus granulosus]	17.8966	NA	95507.4	ATIQVEDVCPPGYR;GQTGFSSLQIR;LDDGEIFEK;NFAENCGTPNEK;YHVTALDEGEYVCR	1;1;1;1;1	5	5	0.0709	9859;4912;3299;7227;11010	EUB60169.1	1.08934e+06	23681.4
EUB60605.1	solute carrier family 5 [Echinococcus multilocularis]	17.6645	NA	75452.4	ETSIEEDPK;ETSIEEDPKQR;ILFADTVACGDANLCQK;VAGCTDIAYPSLVLNLLPSGAR;VTIVSEEEK	1;1;1;1;1	5	6	0.0856	3074;6653;12665;15227;15240;2988	-	8.73948e+06	397249
CDS18138.1	V type proton ATPase 116 kDa subunit a [Echinococcus multilocularis]	16.6231	NA	101212	EDLQVVLNR;EMLDLESNLDK;GMELSNSSLQPILNR;REDLQVVLNR;SVYHALNLFNLDVTTK	1;1;1;1;1	5	6	0.0586	3502;6327;10456;10636;5541;12130	-	282248	7237.12
EUB63467.1	Receptor Mediated Endocytosis family member [Echinococcus multilocularis]	17.6645	NA	63483.9	ELIANLPAIYENLSR;FIAIMHGEQSSIIPGNALVVDPK;VLEGISLVDTPGILSGEK;VYGALMWNLGK;YLIGEDFPGMR	1;1;1;1;1	5	5	0.1385	11049;15898;12071;5662;6190	-	277088	7291.79
EUB63692.1	myoferlin [Echinococcus multilocularis]	14.6509	NA	230985	AIDLQPSDPSGLADPYVEIR;ASGFWPFADQPGPDGQLTGK;DDVIGETVIDLENR;DNQLPSEILATFCK;ECTLDIMNTSSPK;EDDGLLTVVAETYENEAQIVGK;EEALERPAGK;EGTDHPEWYEELK;ETLYMPPINIGVR;FLLYTGEDYPR;GEALTPNDTLEVK;GMIPSPHWGPPK;HDDLEQLK;HINDNLNPEWNENIEFDLK;IADNLEYGLENIEVSMK;IVDYDLMTR;IYCLPEDPNAAMPLK;KPLVGTHVISDISGFK;LAITVYDWDR;LALHILNALPLVK;LGVQFPSMCDK;LKECTLDIMNTSSPK;LREEATSAEDVVK;MDSNAFSGVK;NDAIATAFIK;NVELIGK;QLPGGNISPLCK;QTNMTSPR;QTW…	0;0;0;0;0;0;0;0;0;0;1;0;0;1;0;0;0;0;0;0;0;0;0;0;0;1;0;1;0;0;1;0;0;0;0;0;0;0;0	5	6	0.235	14556;14058;14059;9701;9700;10197;8691;15700;3684;3685;10151;10152;8782;8781;7157;7288;6270;2612;15522;15527;13180;13036;4033;11219;10867;10868;5660;7620;7619;6189;11263;11264;8085;3168;3282;549;6007;1957;10239;6147;6148;16494;1838;3999;5470;9040;9227;4724;4913;13780;10249;13475	EUB63692.1	2.10446e+06	19667.9
CDS22870.1	Lipid transport protein N terminal [Echinococcus multilocularis]	16.6973	NA	345410	ATPPGMPFR;ELTGFEVGLFGVDSK;LPSESVEEDISGR;SWLFLDTAGK;VEQQGEWNGNR	1;1;1;1;1	5	6	0.0188	2337;9814;7645;7646;4202;6450	-	1.04069e+06	5565.2
EUB57979.1	Exocyst complex component 3 [Echinococcus granulosus]	14.9239	NA	88549	EVENDAHLK;LQQSFPDVR;QLVAAIENMSYLVK;QNSSADLDTLR;SLAIDVEDWK	1;1;1;1;1	5	5	0.0682	3160;3559;9606;5265;4704	-	818715	16374.3
EUB62107.1	14-3-3 protein zeta [Echinococcus granulosus]	17.1256	NA	27927.8	AFDDAVAELDTLPEESYK;EILDLLDK;KAFDDAVAELDTLPEESYK;VISSIEQK;YVAEFCTGDER	1;1;1;1;1	5	5	0.1862	13632;2186;14465;1714;6809	-	1.4629e+06	73144.9
EUB57999.1	Ras-related C3 botulinum toxin substrate 2 [Echinococcus granulosus]	11.8747	NA	21205.1	AVFDEAIR;AVLIPHTK;KPINLALWDTAGQEDYDR;YLECSALTQTGLK	1;1;1;1	4	5	0.2461	1861;1526;14236;14237;8559	-	446899	44689.9
EUB64797.1	Ras-related protein O-RAL [Echinococcus granulosus]	13.8228	NA	34590	CHVPYLETSAK;ISFGSEDVQLHILDTAGQEDYAGIR;NSEGFLLVFDLTDR;SALTLYFMYDEFVK	1;1;1;1	4	5	0.2133	6290;17073;17072;10072;11158	-	968348	53797.1
EUB63534.1	Ras-related protein Rap-1b [Echinococcus granulosus]	15.3667	NA	25420.9	INVNEVFFDLVR;LVVLGSGGVGK;VKDTHEVPLVLVGNK;YDPTIEDSYR	1;1;1;1	4	4	0.2133	8320;2484;10344;5732	-	394933	30379.5
EUB59848.1	ADP-ribosylation factor [Echinococcus granulosus]	15.3667	NA	20724.8	DAVLLVFANK;HYFQNTQGLIFVVDSNDR;ILMVGLDAAGK;NVNFTVWDVGGQDK	1;1;1;1	4	4	0.2912	3560;14536;3533;9599	-	730587	60882.2
EUB59451.1	NEDD4 E3 ubiquitin protein ligase WWP1 [Echinococcus multilocularis]	14.3253	NA	94672.3	FIALALFHGK;FIDNGFTLPFYK;VTDANKEEYLSLMVNWR;YTPEGFVFYVDHNTR	1;1;1;1	4	6	0.0649	3908;8276;8286;14021;12208;12207	-	174867	3974.24
EUB62794.1	Otoferlin [Echinococcus granulosus]	15.3667	NA	244570	AEGLPPMNTDIITSIK;DETIATHLIDLK;EVQDDLIITSAGIDTSLIER;FYTNNPYYNK;GWMLGVGEDDQK;IYSSELEEVPDFQGFCSPIR;KLTGANLYEAIR;LASQVTTHFVR;MPCDLTLQVWDNELVR;SGLPPPVYTQIDNTVK;SLGEGVAYR;TGFSDPMAR;VEVELHLVSGQDAEASPVGK;YVDLYLPLDEK	0;0;1;0;0;1;1;0;1;0;0;0;0;0	4	4	0.0897	10890;7097;14733;6560;6682;15622;6842;5741;5740;13466;11186;2110;2432;13994;7085	CUT98649.1	0	0
EUB61207.1	BRO1 domain containing protein BROX [Echinococcus multilocularis]	14.3253	NA	51001.5	AQTENAMIYHQK;CSMAIASAQEALK;NAAGLFEHIK;SGSGAEFCFIR	1;1;1;1	4	5	0.1013	7847;8114;7222;3689;5393	-	711452	32338.7
EUB64499.1	Beta-soluble NSF attachment protein [Echinococcus granulosus]	13.8228	NA	33831.4	EYIASAAK;IFEEAGVSSMDNK;VAHYYATSGQFEK;VDEALSSENLETYTAAVK	1;1;1;1	4	4	0.1739	1270;7780;8752;13061	-	163971	6558.85
tr|D2U5C3|D2U5C3_TAESO	Phosphoenolpyruvate carboxykinase (Fragment) OS=Taenia solium OX=6204 GN=pepck PE=3 SV=1	14.111	NA	54069.8	AINPEAGFFGVAPGTNHK;FFWEGLESEYKPETK;GILGQWISPK;HGVMIGAQVK;IAYDEGWMAEHMLIMSVTNPK;IFHVNWFR;LIMSFGSGYGGNSLLGK;NSVLTNVAETEDGR;RPEGIPLVYEAR;SEATAAAEFK;VMCVGDDIAWMR;YGTVPHVAEGVK;YLEHWLAMEKPGR	0;1;0;0;0;0;0;1;0;0;0;1;1	4	6	0.3554	12068;12597;12598;3674;3013;3176;15902;3930;3931;10895;8813;8812;7453;2898;8165;5710;10117	EUB57677;EUB57677.1	1.64101e+06	45583.7
tr|W8P1J2|W8P1J2_TAESO	Peptidyl-prolyl cis-trans isomerase OS=Taenia solium OX=6204 PE=2 SV=1	12.8966	NA	17414.4	FEDENFNHK;HVVFGEVESGEDVVK;IIPGFMCQGGDFTAGNGTGGK;IVFTLFDDVPK	1;1;1;1	4	5	0.3457	4736;10115;10113;14130;6140	-	1.41121e+06	117601
CDS21096.1	endophilin B1 [Echinococcus multilocularis]	14.0549	NA	28779.6	EFDGLSVQLLDLIR;IITATEEFVDINIASK;TSDLIHEIDQMK;VHQESLTVFEK	1;1;1;1	4	5	0.2103	9982;11537;7807;7808;6457	EUB60229.1	597379	29869
EUB57627.1	Rab GDP dissociation inhibitor alpha [Echinococcus granulosus]	12.3531	NA	50178.1	DWNVDLIPK;ECILSGLMSVAGK;FGVDNNTQDFVGHAICLYR;VLHMDR	1;1;1;1	4	4	0.1051	3687;7038;14921;524	-	117809	4531.11
EUB62853.1	Ras-related protein Rab-2A [Echinococcus granulosus]	14.3253	NA	23420.8	GAAGALLVYDITR;LQIWDTAGQETFR;TAANVEEAFIETAK;YIIIGDTGVGK	1;1;1;1	4	4	0.2406	6503;9437;8682;4176	-	5.70057e+06	356285
CDS24569.1	intestinal type alkaline phosphatase 1 [Echinococcus multilocularis]	15.3667	NA	59641.7	GMLPIGYMTGPGAK;SPNGFFLFVEGAR;TYDLETMVTDSASSATAYLTGTK;VPLPYPPFTIK	1;1;1;1	4	4	0.1144	7360;7986;15858;5872	-	926742	30891.4
EUB59108.1	Transforming protein RhoA [Echinococcus granulosus]	13.8228	NA	21935.2	EVFEMATR;LVIVGDGACGK;QSPVTTEQGK;VELALWDTAGQEDYDR	1;1;1;1	4	6	0.2308	2446;2621;3547;3363;12519;12507	-	2.05236e+06	157874
EUB64384.1	programmed cell death 6 interacting protein [Echinococcus multilocularis]	12.0768	NA	89969.3	AEHDDMKPTVVSK;DNDLIYHEIIPDPK;GGTIDAQSLATEHVNK;VNDYVFAR	1;1;1;1	4	4	0.0627	8209;10683;10269;2455	-	632177	14367.7
CDS15195.1;CDS24577.1	tryptophanyl tRNA synthetase [Echinococcus multilocularis]	13.8228	NA	46374.8	DIIAVGFDPK;GGNCDVDVSFQYLR;MSASDPNSAIFLTDTPK;PSEGDDIVTPWDVK	1;1;1;1	4	5	0.1335	3365;10109;11945;11812;9374	-	3.46179e+06	133146
EUB60416.1	Long-chain-fatty-acid--CoA ligase [Echinococcus granulosus]	11.525	NA	75648.6	KIVMADLK;LAQGEYIAPEK;SLSEAANFMGFEK	1;1;1	3	4	0.0471	1846;5254;8079;7816	-	9.0838e+06	275267
EUB59351.1	tegumental protein [Echinococcus granulosus]	7.68336	NA	20862.4	TGSFTYEHFCEVIGLNK;VEDPSGSMQQMLLYLDK	1;1;1	3	3	0.1889	13576;13177	-	840174	70014.5
CDS22870.1	basement membrane specific heparan sulfate [Echinococcus multilocularis]	8.25351	NA	859474	AELIDEFTNEK;ELFTSVPYR;FVINYPLASGK;GFAVNVHR;HAQLISPSVLAK;ILIQEVCGPGER;ISVNPEVVTTRPGSTVR;ITQANGAPVK;LELQGLPR;LFFVADSTEYQDEGQYR;TIVEVLPGETPNQLK;TNEHGQATTAIR;TVALESGK;VDVQDVPR;VVVAEPGSR	0;0;1;0;0;0;0;0;0;0;1;0;1;0;0	3	3	0.0214	6357;3842;5128;1665;5788;7124;11958;2640;1873;14008;10229;6210;789;1880;1799	-	3.56567e+06	7651.65
EUB58966.1	ras gtpase [Echinococcus multilocularis]	11.525	NA	35719.2	QGVEDAFFTLVR;SALTIQLIQNHFVDEYDPTIEDSYR;TGEGFLCVFAVNNAK	1;1;1	3	4	0.1635	7244;17761;10080;10079	-	136599	8537.43
EUB60984.1	Annexin A6 [Echinococcus granulosus]	10.4836	NA	87626	CWGTDEETIIK;GVGTNENTIIEIIVGCTNEEINK;SETTGYFCK	1;1;1	3	4	0.0543	6879;16239;16244;3591	-	437401	9306.41
EUB58526.1	Ras-related protein Rab-27A [Echinococcus granulosus]	9.98116	NA	36866.7	GRDEEDYDYLIK;LAQELQVPYIETSALSGK;LYLQLWDTAGQER	1;1;1	3	3	0.1303	8941;13118;9752	-	133197	6342.73
tr|Q70HP8|Q70HP8_TAESO	H17g protein, tegumental antigen (Fragment) OS=Taenia solium OX=6204 GN=h17g PE=2 SV=1	11.8487	NA	64296.7	ESDLADMK;GTSLVLGVDALGLSIYEPDNLLDPK;IAELESLLNQER;IGFPWSEIR;ILALCTGNHELYMR;IYCPTDTAVLLASYACVAK;NALGQDLFDQVVR;SDSIEVQQMK;VTTAESQLEFEMQK	0;1;1;0;0;0;1;0;0	3	3	0.2246	1750;16560;7617;3754;10787;10788;14314;14313;8446;4560;10267;10431		2.59589e+06	66561.3
EUB56651.1	Collagen alpha-1(IV) chain [Echinococcus granulosus]	11.525	NA	173745	GETGLPGPDGGSEPGLR;GPPGVPGTQGPAGER;TPSPSIQYAQR	1;1;1	3	3	0.0246	9791;7196;5605	CDI97610.1;EUB56649.1	379185	3447.14
EUB64195.1	hypothetical protein EGR_00739 [Echinococcus granulosus]	9.98116	NA	46008.7	ESTVTDLGNANK;ITIYTDNK;KPESQAQLITVANQLR	1;1;1	3	4	0.087	5612;2287;11827;11826	-	485248	23107.1
CDS17202.1	fructose 16 bisphosphate aldolase [Echinococcus multilocularis]	11.525	NA	39642.4	AGQAEFLQLAK;ELLFTTDPEFAK;FAAINLENTEENR	1;1;1	3	3	0.0992	4707;7563;8993	-	345262	14385.9
EUB59398.1	Phosphoglycerate kinase [Echinococcus granulosus]	9.01394	NA	44199	AAGLLLNK;SLFDEAGAK;VSHVSTGGGASLELLEGK	1;1;1	3	4	0.0843	752;1989;11317;11316	-	635187	19849.6
CDS21878.1	long chain fatty acid coenzyme A ligase 5 [Echinococcus multilocularis]	11.525	NA	82623.2	IGFYSGEPR;LSQGEYVAPEK;QTELSVVVCDTAVQALK	1;1;1	3	4	0.0491	2910;5280;12344;12343	CDI97041.1	9.46962e+06	210436
EUB61684.1	Rho GDP-dissociation inhibitor [Echinococcus granulosus]	11.525	NA	21656.9	GHYNVTSVFTDDDEQEHLK;SEDEEVQSGALFR;VMLGSYAPR	1;1;1	3	3	0.2147	14959;8343;2575	CDS43731.1	1.30016e+06	108347
EUB64940.1	Thioredoxin peroxidase [Echinococcus granulosus]	4.75003	NA	21391.7	DVSLSDYR;DYGVLIEDQGIALR	1;1;1	3	3	0.114	2145;9416	-	438067	27379.2
EUB59489.1	Serine/threonine-protein kinase N2 [Echinococcus granulosus]	11.525	NA	259044	DNAASNEEAIASIQK;IFQTITEAK;ITESNTSVQQWVR	1;1;1	3	3	0.0158	9398;3125;9293	-	259537	2218.27
CDS17725.1	exocyst complex component 1 [Echinococcus granulosus]	11.525	NA	94539.3	IPGEEHLQAVSEK;NLSEEANLFPVVWR;YFSEIASAPK	1;1;1	3	3	0.0442	7917;10619;3854	-	974914	22672.4
CDS15065.1	syntaxin 1a [Echinococcus multilocularis]	11.525	NA	32973.2	FVEVMQNYSK;HSEILAAPNQDER;IEYNVDQAK	1;1;1	3	3	0.1103	5573;8515;3424	-	399264	21013.9
EUB62659.1	calcium binding protein p22 [Echinococcus multilocularis]	5.93734	NA	21312.7	KPNSSGVTEYNNR;QDFLLIPELAINPLGDR	1;1	2	2	0.1604	8329;12912	CDS37236.1	27814.3	2317.86
tr|Q2XNL7|Q2XNL7_TAESO	Cytosolic fatty acid binding protein OS=Taenia solium OX=6204 GN=FABP PE=2 SV=1	5.2187	NA	15137.8	LGVDFVTR;TTEFTFK	1;1	2	2	0.1128	1737;1465	-	5.70162e+06	518329
EUB56511.1	Triosephosphate isomerase [Echinococcus granulosus]	7.68336	NA	27105.8	ILYGGSVTASNAK;VVIAYEPVWAIGTGK	1;1	2	2	0.112	5969;9845	CDS36936.1	0	0
EUB63392.1	Major egg antigen [Echinococcus granulosus]	7.68336	NA	36052.5	DENGQTWFR;VENQTLSVHAK	1;1	2	2	0.0635	4370;5345	EUB63391.1	126264	5489.75
CDS35735.1	neutral amino acid transporter A [Echinococcus multilocularis]	7.68336	NA	52753.5	FVLPFAGTMK;GASLLYAVEFINDR	1;1	2	3	0.0491	3830;9479;9478	CDS35736.1	3.84204e+06	295542
CDS20666.1	ectonucleotide pyrophosphatase:phosphodiesterase [Echinococcus granulosus]	7.68336	NA	47353.2	IEQTPSLK;LYASGTLTH	1;1	2	2	0.0413	1820;2234	-	3.11434e+06	135406
EUB61786.1	V-type proton ATPase subunit d [Echinococcus granulosus]	6.64197	NA	40760.5	AYLEDFYR;HDLDELNIEIIR	1;1	2	2	0.0565	3374;8519	CUT99102.1	801624	57258.9
EUB59973.1	Syntaxin-7 [Echinococcus granulosus]	7.68336	NA	26468.7	NLHEQAINQTTR;QQIDQFEEILK	1;1	2	2	0.095	7756;7338	-	95700.3	7975.03
CDS20169.1	elongation factor 2 [Echinococcus multilocularis]	6.13948	NA	94001.8	AYLPVNESFGFTAELR;VNFTVAEIR	1;1	2	2	0.0294	11976;3091	-	74236.8	1515.04
EUB54748.1	Histone H4 [Echinococcus granulosus]	7.68336	NA	11336.3	DAVTYTEHAK;TVTAMDVVYALK	1;1	2	3	0.2136	4154;6382;6607	-	711517	118586
EUB64574.1	Charged multivesicular body protein [Echinococcus granulosus]	5.93734	NA	25721.1	ASIQAISLNMQTLK;QNQMETVK	1;1	2	2	0.0969	8961;2383	-	237898	23789.8
EUB64982.1	fimbrin [Echinococcus multilocularis]	5.93734	NA	68630.5	TYDTEVGGK;VILEEPSLEK	1;1	2	2	0.0307	2295;4442	-	236553	8448.31
EUB54574.1	Heat shock protein HSP 90-alpha [Echinococcus granulosus]	6.21365	NA	84372.5	NPEDISQEEYGEFYK;YIDEEELNK	1;1	2	2	0.0325	12239;4374	-	316279	7906.97
EUB64129.1	Putative vesicle-associated membrane protein [Echinococcus granulosus]	3.84168	NA	24529	TEQFEADAQMFQSTAK	1	1	1	0.0737	12240	CDS37676.1	246181	24618.1
EUB59143.1	alpha tocopherol transfer protein [Echinococcus multilocularis]	2.29781	NA	36626.5	IIFYNEGK	1	1	1	0.0248	2459	CDS40022.1	624563	26023.5
EUB59131.1	hypothetical protein EGR_05994 [Echinococcus granulosus]	3.84168	NA	41896.5	TLTANIQTAK	1	1	1	0.0258	3255	CDS40008.1	1.47358e+06	54576.9
EUB62057.1	Major egg antigen p40 [Echinococcus multilocularis]	2.22015	NA	35821.2	NFKPEEITIK	1	1	1	0.0318	5258	-	0	0
tr|E5LBB8|E5LBB8_TAESO	Trypsin-like protein OS=Taenia solium OX=6204 PE=2 SV=1	2.90817	NA	54088.8	VNSPFDVALLR	1	1	1	0.023	5398	-	40062	1602.48
EUB56687.1	palmitoyltransferase ZDHHC20 [Echinococcus multilocularis]	3.84168	NA	40481.4	GLPIETTNDVGMIR	1	1	1	0.0403	8946	CDS36036.1	384663	22627.2
EUB55684.1	Ras-related protein Rab-6A [Echinococcus granulosus]	3.84168	NA	23606.1	LVFLGEQSVGK	1	1	1	0.0534	4719	-	0	0
EUB62681.1	Ras-related protein Rab-14 [Echinococcus granulosus]	3.84168	NA	24605.9	GAAGTLLVYDITR	1	1	1	0.058	6856	-	0	0
EUB64492.1	regulator of microtubule dynamics protein [Echinococcus multilocularis]	3.84168	NA	26668.4	IAQCYDR	1	1	1	0.0304	1871	CDS41426.1	0	0
EUB64338.1	Ras-related protein Rab-8B [Echinococcus granulosus]	3.84168	NA	28408.5	LLLIGDSGVGK;QWLTNIDDHANSDVER	1	1	4	0.1093	3351;12812;12663;12811;12827	-	148058	8709.29
EUB64306.1	ras protein Rab 4A [Echinococcus multilocularis]	3.84168	NA	24411.2	IQIWDTAGQER	1	1	1	0.0493	6455	CDS42361.1	1.54148e+06	154148
CDS17300.1	ras protein RABF2b [Echinococcus multilocularis]	2.80029	NA	20005.1	SFATQNGYMYFEASAK	1	1	1	0.0856	11983	-	0	0
Note: NA, not available.

## Sheet: Additional file 2 Table S4
Table S4 GO analysis of exosomal proteins from T. pisiformis cysticercus
Ontology	Class	Number of exosome-like vesicles	Proteins of exosome-like vesicles
biological_process	biological regulation	20	CDS39914.1;EUB64338.1;Scaffold00182.gene7809;Scaffold00008.gene1166;Scaffold00025.gene2722;Scaffold00117.gene6478;CDS40507.1;LongOrf.asmbl_4567;CDI98679.1;CDI98601.1;LongOrf.asmbl_3332;CDS37299.1;LongOrf.asmbl_2208;Scaffold00001.gene212;CDS41064.1;LongOrf.asmbl_19230;CDS42180.1;EUB59351.1;LongOrf.asmbl_13014;EUB64038.1
biological_process	cell proliferation	4	LongOrf.asmbl_4567;CDS37299.1;LongOrf.asmbl_2208;CDS40507.1
biological_process	cellular component organization or biogenesis	11	CDS40507.1;LongOrf.asmbl_3332;EUB64338.1;Scaffold00051.gene4175;EUB64038.1;CDS39914.1;EUB58578.1;CDS42180.1;CDS37299.1;LongOrf.asmbl_2208;EUB62881.1
biological_process	cellular process	32	LongOrf.asmbl_13445;CDS39914.1;EUB64338.1;Scaffold00182.gene7809;Scaffold00008.gene1166;Scaffold00025.gene2722;Scaffold00117.gene6478;CDS37299.1;LongOrf.asmbl_2208;EUB56511.1;CDS40507.1;LongOrf.asmbl_4567;CDI98679.1;CDI98601.1;LongOrf.asmbl_3332;EUB59351.1;CDS43420.1;CDS41064.1;Scaffold00051.gene4175;CDI97827.1;LongOrf.asmbl_5775;LongOrf.asmbl_19230;EUB62881.1;Scaffold00001.gene212;EUB64038.1;Lon…
biological_process	developmental process	2	CDS40507.1;LongOrf.asmbl_19230
biological_process	growth	3	CDS40507.1;CDS37299.1;LongOrf.asmbl_2208
biological_process	immune system process	2	EUB64338.1;CDS40507.1
biological_process	localization	17	CDS39914.1;EUB64338.1;Scaffold00182.gene7809;Scaffold00008.gene1166;CDS40507.1;LongOrf.asmbl_3332;CDS39601.2;LongOrf.asmbl_4686;LongOrf.asmbl_11217;LongOrf.asmbl_4567;LongOrf.asmbl_19230;Scaffold00182.gene7814;EUB64129.1;LongOrf.asmbl_12894;CDS37299.1;LongOrf.asmbl_2208;CDS41064.1
biological_process	locomotion	5	LongOrf.asmbl_4567;CDS40507.1;CDS37299.1;LongOrf.asmbl_2208;CDS41064.1
biological_process	metabolic process	14	Scaffold00093.gene5763;LongOrf.asmbl_13445;EUB56511.1;CDS41064.1;CDI97827.1;LongOrf.asmbl_5775;LongOrf.asmbl_4567;LongOrf.asmbl_6705;Scaffold00049.gene4124;EUB64038.1;LongOrf.asmbl_22588;Scaffold00012.gene1566;CDS37852.1;CDS40507.1
biological_process	multi-organism process	4	LongOrf.asmbl_19230;CDS40507.1;EUB64038.1;CDS41064.1
biological_process	multicellular organismal process	5	EUB64338.1;LongOrf.asmbl_4567;LongOrf.asmbl_19230;CDS40507.1;CDS41064.1
biological_process	negative regulation of biological process	3	LongOrf.asmbl_4567;LongOrf.asmbl_19230;CDS42180.1
biological_process	positive regulation of biological process	7	EUB64338.1;LongOrf.asmbl_4567;CDS37299.1;LongOrf.asmbl_2208;CDS40507.1;LongOrf.asmbl_19230;EUB64038.1
biological_process	presynaptic process involved in chemical synaptic transmission	1	CDS39914.1
biological_process	regulation of biological process	18	CDS39914.1;EUB64338.1;Scaffold00182.gene7809;Scaffold00008.gene1166;Scaffold00025.gene2722;Scaffold00117.gene6478;CDS40507.1;LongOrf.asmbl_4567;CDI98679.1;CDI98601.1;LongOrf.asmbl_3332;CDS37299.1;LongOrf.asmbl_2208;Scaffold00001.gene212;CDS41064.1;LongOrf.asmbl_19230;CDS42180.1;EUB64038.1
biological_process	reproduction	3	LongOrf.asmbl_19230;CDS40507.1;CDS41064.1
biological_process	reproductive process	3	LongOrf.asmbl_19230;CDS40507.1;CDS41064.1
biological_process	response to stimulus	10	Scaffold00025.gene2722;Scaffold00117.gene6478;CDI98679.1;CDI98601.1;CDS40507.1;EUB63595.1;Scaffold00182.gene7809;CDS37299.1;LongOrf.asmbl_2208;CDS41064.1
biological_process	signaling	10	Scaffold00025.gene2722;Scaffold00117.gene6478;CDS37299.1;LongOrf.asmbl_2208;CDI98679.1;CDI98601.1;CDS40507.1;EUB64338.1;CDS41064.1;CDS39914.1
cellular_component	cell	31	EUB56627.1;EUB59351.1;EUB64338.1;Scaffold00008.gene1166;Scaffold00182.gene7809;LongOrf.asmbl_4567;CDS42180.1;Scaffold00182.gene7814;CDS39914.1;CDS41064.1;Scaffold00001.gene212;LongOrf.asmbl_22588;CDS37852.1;LongOrf.asmbl_19230;CDI97827.1;LongOrf.asmbl_5775;Scaffold00049.gene4124;LongOrf.asmbl_6705;EUB58578.1;LongOrf.asmbl_3332;Scaffold00051.gene4175;CDS43420.1;CDS37299.1;LongOrf.asmbl_13445;LongO…
cellular_component	cell junction	1	CDS40507.1
cellular_component	cell part	31	EUB56627.1;EUB59351.1;EUB64338.1;Scaffold00008.gene1166;Scaffold00182.gene7809;LongOrf.asmbl_4567;CDS42180.1;Scaffold00182.gene7814;CDS39914.1;CDS41064.1;LongOrf.asmbl_22588;CDS37852.1;LongOrf.asmbl_19230;CDI97827.1;LongOrf.asmbl_5775;Scaffold00049.gene4124;LongOrf.asmbl_6705;EUB58578.1;LongOrf.asmbl_3332;Scaffold00051.gene4175;CDS43420.1;CDS37299.1;LongOrf.asmbl_13445;LongOrf.asmbl_2208;CDS40507…
cellular_component	extracellular region	8	CUT99336.1;Scaffold00082.gene5373;Scaffold00001.gene212;EUB64338.1;LongOrf.asmbl_4567;LongOrf.asmbl_7386;EUB56651.1;EUB56649.1
cellular_component	extracellular region part	8	CUT99336.1;Scaffold00082.gene5373;Scaffold00001.gene212;EUB64338.1;LongOrf.asmbl_4567;LongOrf.asmbl_7386;EUB56651.1;EUB56649.1
cellular_component	macromolecular complex	15	EUB56627.1;EUB59351.1;LongOrf.asmbl_4567;CDS42180.1;LongOrf.asmbl_22588;CDS37852.1;EUB58578.1;CDS37299.1;LongOrf.asmbl_2208;CDS39914.1;LongOrf.asmbl_5775;LongOrf.asmbl_7386;EUB56651.1;EUB56649.1;LongOrf.asmbl_11217
cellular_component	membrane	31	EUB64338.1;Scaffold00008.gene1166;LongOrf.asmbl_4567;Scaffold00182.gene7814;CDS39914.1;CDS41064.1;LongOrf.asmbl_7513;CDI98601.1;Scaffold00025.gene2722;CDS40507.1;Scaffold00117.gene6478;LongOrf.asmbl_15237;CDS42260.1;CDS39601.2;EUB62759.1;CDS36036.1;Scaffold00003.gene558;EUB64129.1;EUB57119.1;CDS40655.1;Scaffold00001.gene212;LongOrf.asmbl_4686;LongOrf.asmbl_2573;LongOrf.asmbl_13014;LongOrf.asmbl_1…
cellular_component	membrane part	23	LongOrf.asmbl_4567;Scaffold00182.gene7814;LongOrf.asmbl_15237;CDS39914.1;CDS42260.1;CDS39601.2;EUB62759.1;CDS36036.1;Scaffold00003.gene558;EUB64129.1;EUB57119.1;LongOrf.asmbl_7513;CDS40655.1;Scaffold00001.gene212;LongOrf.asmbl_4686;LongOrf.asmbl_2573;LongOrf.asmbl_13014;LongOrf.asmbl_12894;EUB56651.1;CDS37299.1;LongOrf.asmbl_2208;LongOrf.asmbl_19230;LongOrf.asmbl_11217
cellular_component	membrane-enclosed lumen	3	EUB64338.1;CDS37299.1;LongOrf.asmbl_2208
cellular_component	organelle	22	EUB59351.1;EUB64338.1;Scaffold00008.gene1166;Scaffold00182.gene7809;LongOrf.asmbl_4567;CDS42180.1;LongOrf.asmbl_19230;CDS39914.1;EUB58578.1;Scaffold00182.gene7814;LongOrf.asmbl_3332;Scaffold00051.gene4175;CDS43420.1;LongOrf.asmbl_13445;Scaffold00001.gene212;EUB64038.1;LongOrf.asmbl_5775;CDS40507.1;CUT99105.1;CDS37299.1;LongOrf.asmbl_2208;CDS37076.1
cellular_component	organelle part	13	EUB59351.1;EUB64338.1;Scaffold00008.gene1166;LongOrf.asmbl_4567;CDS42180.1;EUB58578.1;CDS43420.1;LongOrf.asmbl_19230;Scaffold00001.gene212;CDS37299.1;LongOrf.asmbl_2208;CDS37076.1;Scaffold00182.gene7814
cellular_component	supramolecular complex	1	CDS43420.1
cellular_component	synapse	3	CDS39914.1;EUB64338.1;Scaffold00008.gene1166
cellular_component	synapse part	3	CDS39914.1;EUB64338.1;Scaffold00008.gene1166
molecular_function	binding	38	CDS42180.1;EUB64338.1;EUB58578.1;EUB59351.1;CDS39914.1;Scaffold00051.gene4175;CDS37236.1;Scaffold00049.gene4124;EUB64724.1;EUB64725.1;CDI98049.1;LongOrf.asmbl_4567;EUB63595.1;Scaffold00182.gene7814;EUB64038.1;EUB56079.1;LongOrf.asmbl_8448;CDS43420.1;EUB57119.1;EUB62881.1;Scaffold00144.gene7104;CDS40507.1;LongOrf.asmbl_23227;LongOrf.asmbl_22176;LongOrf.asmbl_6705;LongOrf.asmbl_2208;CDS37076.1;CDI9…
molecular_function	catalytic activity	32	LongOrf.asmbl_4567;Scaffold00049.gene4124;Scaffold00001.gene212;LongOrf.asmbl_5775;Scaffold00093.gene5763;CUT99105.1;EUB56511.1;CDI97827.1;LongOrf.asmbl_13445;EUB57119.1;LongOrf.asmbl_22588;LongOrf.asmbl_11217;CDS37852.1;Scaffold00144.gene7104;LongOrf.asmbl_6705;CDS41064.1;CDS36036.1;EUB62881.1;Scaffold00096.gene5894;CDS43420.1;CDS37076.1;EUB64338.1;Scaffold00182.gene7809;Scaffold00008.gene1166;L…
molecular_function	molecular function regulator	2	CUT99336.1;Scaffold00082.gene5373
molecular_function	molecular transducer activity	1	Scaffold00144.gene7104
molecular_function	structural molecule activity	3	LongOrf.asmbl_7386;EUB56651.1;EUB56649.1
molecular_function	transporter activity	9	LongOrf.asmbl_4567;CDS39601.2;LongOrf.asmbl_4686;EUB57119.1;LongOrf.asmbl_15237;CDS42260.1;Scaffold00182.gene7814;LongOrf.asmbl_13014;LongOrf.asmbl_11217
