# Supplementary material for: Characterization of exosome-like vesicles derived from Taenia pisiformis cysticercus and their immunoregulatory role on macrophages
Source: Parasit Vectors. 2020 Jun 19;13:318. doi: 10.1186/s13071-020-04186-z (PMC7304098; doi:10.1186/s13071-020-04186-z)
Supplement: Supplementary file 3 — Additional file 3: Table S5. miRNAs identified in exosome-like vesicles from T. pisiformis cysticercus. Table S6. miRNAs identified in T. pisiformis cysticercus. Table S7. Newly discovered miRNAs in exosome-like vesicles and T. pisiformis cysticercus. [file 13071_2020_4186_MOESM3_ESM.xlsx]

## Sheet: Additional file 3 Table S5
Table S5 miRNAs identified in exosome-like vesicles of T. pisiformis cysticercus
miRNA ID	Location (5′- 3′)	Read count	Family	mature sequence(5'-3')	Length
tpi-miR-277a-3p	Tsm_contig_00002: 355,714–355,736/+	182130	miR-277	UAAAUGCAUUUUCUGGCCCGUA	22
tpi-miR-10a-5p	Tsm_contig_00001: 733,585–733,607/−	28517	miR-10	CACCCUGUAGACCCGAGUUUGA	22
tpi-miR-71-5p	Tsm_contig_01703: 2,152–2,173/+	16948.7	miR-71	UGAAAGACGAUGGUAGUGAGA	21
tpi-miR-9-5p	Tsm_contig_00972: 16,152–16,174/−	16472	miR-9	UCUUUGGUUAUCUAGCUGUGUG	22
tpi-miR-3479a-3p	Tsm_contig_00022: 149,861–149,883/−	10764.3	miR-3479	UAUUGCACGUUCUUUCGCCAUC	22
tpi-miR-125-3p	Tsm_contig_00587: 14,172–14,194/+	2155.33	miR-125	CAACUCUAAUGUCCCGGGUUAU	22
tpi-miR-4989-5p	Tsm_contig_00002: 355,528–355,548/+	2142	miR-4989	UGGGUAGUCGUUGCAUUUCC	20
tpi-miR-4989-3p	Tsm_contig_00002: 355,581–355,602/+	1912.67	miR-4989	AAAAUGCACCAACUAUCUGAGA	22
tpi-let-7-5p	Tsm_contig_01305: 3,818–3,839/−	1825.67	let-7	UGAGGUAGUGUUUCGAAUGUCU	22
tpi-miR-124a-3p	Tsm_contig_02167: 4,346–4,366/+	1364.67	miR-124	UAAGGCACGCGGUGAAUGCCA	21
tpi-miR-61-3p	Tsm_contig_00547: 54,161–54,183/+	1187.67	miR-61	UGACUAGAAAGAGCACUCACAUCC	24
tpi-miR-2a-3p	Tsm_contig_00316: 47,939–47,960/+	1118.67	miR-2	AAUCACAGCCCUGCUUGGAACC	22
tpi-miR-219-5p	Tsm_contig_03098: 2,169–2,191/−	994.667	miR-219	UGAUUGUCCAUUCGCAUUUCUUG	23
tpi-miR-190-5p	Tsm_contig_00076: 133,403–133,425/−	680.667	miR-190	AGAUAUGUUUGGGUUACUUGGUG	23
tpi-miR-61-5p	Tsm_contig_00547: 54,108–54,131/+	618.333	miR-61	CGUGAGGCCCUUUCUUGUGCAUG	23
tpi-miR-7-5p	Tsm_contig_00222: 106,111–106,133/−	527.5	miR-7	UGGAAGACUGGUGAUAUGUUGU	22
tpi-miR-7b-5p	Tsm_contig_00022: 155,589–155,613/+	386.667	miR-7	UGGAAGACUUGUGAUUAGAUUGUU	24
tpi-miR-745-3p	Tsm_contig_00001: 902–924/+	347	miR-745	UGCUGCCUGGUAAGAGCUGUGA	22
tpi-bantam-3p	Tsm_contig_00288: 81,898–81,920/−	328.667	bantam	UGAGAUCGCGAUUACAGCUGAU	22
tpi-miR-1-5p	Tsm_contig_00015: 112,264–112,284/+	290	miR-1	UGGAAUGUUGUGAAGUAUGU	20
tpi-miR-2162-3p	Tsm_contig_00907: 20,879–20,900/+	197	miR-2162	UAUUAUGCAACUUUUCACUCC	21
tpi-miR-2c-3p	Tsm_contig_01703: 2,286–2,306/+	164.667	miR-2	UCACAGCCAAUAUUGAUGAA	20
tpi-let-7-3p	Tsm_contig_01305: 3,783–3,806/−	138	let-7	ACAUCCGUUUCACUAUCUGCAUA	23
tpi-miR-124b-3p	Tsm_contig_00021:132,917–132,937/−	129.667	miR-124	UAAGGCACGCGGUGAAUACC	20
tpi-miR-133-3p	Tsm_contig_00013: 123,944–123,965/+	66	miR-133	UUGGUCCCCAUUAACCAGCCGC	22
tpi-miR-71-3p	Tsm_contig_01703: 2,205–2,228/+	66	miR-71	UCUUGCUACUCCGUCUUUUCCU	22
tpi-miR-87-3p	Tsm_contig_00047: 21,990–22,011/+	63	miR-87	GUGAGCAAAGUUUCAGGUGUUC	22
tpi-miR-184-3p	Tsm_contig_00173: 108,768–108,790/+	57	miR-184	GGGACGGAAGUCUGAAAGGUUU	22
tpi-miR-7b-3p	Tsm_contig_00022: 155,642–155,663/+	41.6667	miR-7	CAACUAUCACGGUCUUCCAAG	21
tpi-bantam-5p	Tsm_contig_00288: 81,944–81,966/−	33	bantam	CGGCUUUUCUCGCGUUCUGAGA	22
tpi-miR-2d-3p	Tsm_contig_01703: 2,250–2,270/−	31	miR-2	UACAGGCAAUGUUGACGACG	20
tpi-miR-307-3p	Tsm_contig_02301: 4,350–4,373/−	29	miR-307	UCACAACCUACUUGAUUGAGG	21
tpi-miR-153-3p	Tsm_contig_00050: 147,636–147,658/−	24	miR-153	UUGCAUAGUCUCAUAAGUGCCA	22
tpi-miR-281-3p	Tsm_contig_00278: 50,132–50,154/+	22.6667	miR-281	UGUCAUGGAGUUGCUCUCUAUA	22
tpi-miR-36a-3p	Tsm_contig_00495: 44,929–44,951/−	16	miR-36	UCACCGGGUAGACAUUCCUUGC	22
tpi-miR-277b-3p	Tsm_contig_00002: 355,714–355,733/+	8.5	miR-277	UAAAUGCAAAAUAUCUGGUUAUG	23
tpi-miR-87-5p	Tsm_contig_00047: 21,917–21,939/+	5	miR-87	CCACCUGUCAUUUUGCUCGAACC	23
tpi-miR-10293-3p	Tsm_contig_00406: 472–495/−	4.33333	miR-10293	UAAUUCGAGUCAACAGGGUCGUU	23
tpi-miR-2c-5p	Tsm_contig_01703: 2,252–2,274/+	4.33333	miR-2	UCGUCAACAUUGCCUGUAGACA	22
tpi-miR-2162-5p	Tsm_contig_00907: 20,879–20,900/+	4	miR-2162	AGUGGAUUUGUUGCAUAUUAUAC	23
tpi-miR-2b-3p	Tsm_contig_01703: 2,388–2,412/+	1	miR-2	UAUCACAGCCCUGCUUGGGACA	22
Note: tpi, Taenia pisiformis.

## Sheet: Additional file 3 Table S6
Table S6 miRNAs identified in metacestodes of C. pisiformis
miRNA ID	Location (5′- 3′)	Read count	Family	mature sequence(5'-3')	Length
tpi-miR-71-5p	Tsm_contig_01703: 2,152–2,173/+	2466959	miR-71	UGAAAGACGAUGGUAGUGAGA	21
tpi-miR-1-5p	Tsm_contig_00015: 112,264–112,284/+	994012	miR-1	UGGAAUGUUGUGAAGUAUGU	20
tpi-let-7-5p	Tsm_contig_01305: 3,818–3,839/−	852239	let-7	UGAGGUAGUGUUUCGAAUGUCU	22
tpi-miR-2c-3p	Tsm_contig_01703: 2,286–2,306/+	389348	miR-2	UCACAGCCAAUAUUGAUGAA	20
tpi-miR-87-3p	Tsm_contig_00047: 21,990–22,011/+	357356	miR-87	GUGAGCAAAGUUUCAGGUGU	20
tpi-miR-9-5p	Tsm_contig_00972: 16,152–16,174/−	231304	miR-9	UCUUUGGUUAUCUAGCUGUGUG	22
tpi-miR-2b-3p	Tsm_contig_01703: 2,388–2,412/+	199009	miR-2	UAUCACAGCCCUGCUUGGGACA	22
tpi-miR-61-3p	Tsm_contig_00547: 54,161–54,183/+	154565	miR-61	UGACUAGAAAGAGCACUCACAUCC	24
tpi-miR-4989-3p	Tsm_contig_00002: 355,581–355,602/+	152953	miR-4989	AAAAUGCACCAACUAUCUGAGA	22
tpi-miR-277a-3p	Tsm_contig_00002: 355,714–355,736/+	142734	miR-277	UAAAUGCAUUUUCUGGCCCGUA	22
tpi-miR-190-5p	Tsm_contig_00076: 133,403–133,425/−	133276	miR-190	AGAUAUGUUUGGGUUACUUGGUG	23
tpi-miR-745-3p	Tsm_contig_00001: 902–924/+	115210	miR-745	UGCUGCCUGGUAAGAGCUGUGA	22
tpi-miR-2a-3p	Tsm_contig_00316: 47,939–47,960/+	103949	miR-2	AAUCACAGCCCUGCUUGGAACC	22
tpi-bantam-3p	Tsm_contig_00288: 81,898–81,920/−	77413	bantam	UGAGAUCGCGAUUACAGCUGAU	22
tpi-miR-3479a-3p	Tsm_contig_00022: 149,946–149,968/−	68397	miR-3479	UAUUGCACGUUCUUUCGCCAUC	22
tpi-miR-219-5p	Tsm_contig_003098: 2,169–2,191/−	66701	miR-219	UGAUUGUCCAUUCGCAUUUCUUG	23
tpi-miR-281-3p	Tsm_contig_00278: 50,132–50,154/+	53766	miR-281	UGUCAUGGAGUUGCUCUCUAUA	22
tpi-miR-10a-5p	Tsm_contig_00001: 733,585–733,607/−	51870	miR-10	CACCCUGUAGACCCGAGUUUGA	22
tpi-miR-124b-3p	Tsm_contig_00021:132,917–132,937/−	46140	miR-124	UAAGGCACGCGGUGAAUACC	20
tpi-miR-7-5p	Tsm_contig_00222: 106,111–106,133/−	36691	miR-7	UGGAAGACUGGUGAUAUGUUGU	22
tpi-miR-2162-3p	Tsm_contig_00907: 20,879–20,900/+	23990	miR-2162	UAUUAUGCAACUUUUCACUCC	21
tpi-miR-184-3p	Tsm_contig_00173: 108,768–108,790/+	18835	miR-184	GGGACGGAAGUCUGAAAGGUUU	22
tpi-miR-277b-3p	Tsm_contig_00002: 355,714–355,733/+	18724	miR-277	UAAAUGCAAAAUAUCUGGUUAUG	23
tpi-miR-7b-5p	Tsm_contig_00022: 155,589–155,613/+	16768	miR-7	UGGAAGACUUGUGAUUAGAUUGUU	24
tpi-miR-124a-3p	Tsm_contig_02167: 4,346–4,366/+	13289	miR-124	UAAGGCACGCGGUGAAUGCCA	21
tpi-miR-4989-5p	Tsm_contig_00002: 355,528–355,548/+	3194	miR-4989	UGGGUAGUCGUUGCAUUUCC	20
tpi-miR-133-3p	Tsm_contig_00013: 123,944–123,965/+	2970	miR-133	UUGGUCCCCAUUAACCAGCCGC	22
tpi-miR-2c-5p	Tsm_contig_01703: 2,252–2,274/+	2821	miR-2	UCGUCAACAUUGCCUGUAGACA	22
tpi-miR-153-3p	Tsm_contig_00050: 147,636–147,658/−	2743	miR-153	UUGCAUAGUCUCAUAAGUGCCA	22
tpi-miR-61-5p	Tsm_contig_00547: 54,108–54,131/+	2352	miR-61	CGUGAGGCCCUUUCUUGUGCAUG	23
tpi-let-7-3p	Tsm_contig_01305: 3,783–3,806/−	1728	let-7	ACAUCCGUUUCACUAUCUGCAUA	23
tpi-miR-36a-3p	Tsm_contig_00495: 44,929–44,951/−	1551	miR-36	UCACCGGGUAGACAUUCCUUGC	22
tpi-miR-125-3p	Tsm_contig_00587: 14,172–14,194/+	1487	miR-125	CAACUCUAAUGUCCCGGGUUAU	22
tpi-miR-307-3p	Tsm_contig_02301: 4,350–4,373/−	939	miR-307	UCACAACCUACUUGAUUGAGG	21
tpi-miR-10293-3p	Tsm_contig_00406: 472–495/−	723	miR-10293	UAAUUCGAGUCAACAGGGUCGUU	23
tpi-bantam-5p	Tsm_contig_00288: 81,944–81,966/−	366	bantam	CGGCUUUUCUCGCGUUCUGAGA	22
tpi-miR-2162-5p	Tsm_contig_00907: 20,879–20,900/+	254	miR-2162	AGUGGAUUUGUUGCAUAUUAUAC	23
tpi-miR-7b-3p	Tsm_contig_00022: 155,642–155,663/+	187	miR-7	CAACUAUCACGGUCUUCCAAG	21
tpi-miR-71-3p	Tsm_contig_01703: 2,205–2,228/+	95	miR-71	UCUUGCUACUCCGUCUUUUCCU	22
tpi-miR-2d-3p	Tsm_contig_01703: 2,250–2,270/−	54	miR-2	UACAGGCAAUGUUGACGACG	20
tpi-miR-87-5p	Tsm_contig_00047: 21,917–21,939/+	51	miR-87	CCACCUGUCAUUUUGCUCGAACC	23
tpi-miR-125-5p	Tsm_contig_00587: 14,119–14,140/+	91577	miR-125	UCCCUGAGACCCUAGAGUUGUC	22
tpi-miR-96-5p	Tsm_contig_00412: 68,658–68,679/+	3447	miR-96	AUUGGCACUUUUGGAAUUGUC	21
tpi-miR-190-3p	Tsm_contig_00076: 133,364–133,383/−	1271	miR-190	CCAGUGACCAAACAUAUUC	19
tpi-miR-3479a-5p	Tsm_contig_00022: 149,893–149,916/−	543	miR-3479	CGGUGAAAGUUUAUGCAUUUA	21
tpi-miR-9-3p	Tsm_contig_00972: 16,205–16,228/−	471	miR-9	CAAGGCUAGAUUUCCAAACAAA	22
tpi-miR-2a-5p	Tsm_contig_00316: 47,886–47,908/+	307	miR-2	CGUUCCAGGGGGAUGUGAGUUUA	23
tpi-miR-153-5p	Tsm_contig_00050: 147,689–147,701/−	14	miR-153	AUGCUUACGAGACGUGCACUC	21
tpi-miR-219-3p	Tsm_contig_003098: 2,222–2,245/−	13	miR-219	AGAUGUGUGUAUGGGCAUCGCA	22
tpi-miR-31-5p	Tsm_contig_00183: 113,814–113,837/−	12	miR-31	UGGCAAGAUACUGGCGAAGCUGA	23
tpi-miR-184-5p	Tsm_contig_00173: 108,715–108,737/+	4	miR-184	ACCUAUCACACUUCAGUCC	19
tpi-miR-307-5p	Tsm_contig_02301: 4,403–4,424/−	4	miR-307	CCUCAUCCCGUGGGUUGAGCGAUG	24
tpi-miR-2d-5p	Tsm_contig_01703: 2,197–2,217/−	3	miR-2	CAUCAAUAUUGGCUGUGACAU	21
tpi-miR-277b-5p	Tsm_contig_00002: 355,661–355,684/+	2	miR-277	AGACCAGAUUUUGCAGUUUA	20
tpi-miR-36b-3p	Tsm_contig_00086: 22,153–22,175/−	2	miR-36	UCACCGGGUAGUUAUUACGCCU	22
tpi-miR-36a-5p	Tsm_contig_00495: 44,876–44,898/−	1	miR-36	ACGGAUUGUCCGUCCGGUAA	20
tpi-miR-96-3p	Tsm_contig_00412: 68,711–68,733/+	1	miR-96	GACGGUCUAAAAGUGCCGAACA	22
tpi-miR-31-3p	Tsm_contig_00183: 113,761–113,781/−	1	miR-31	AGCUUCGUCUGGUCUUGCUGCA	22
tpi-miR-133-5p	Tsm_contig_00015: 123,903–123,925/+	1	miR-133	GGCUGAUUUGUGGGGCUCAGAA	22
Note: tpi, Taenia pisiformis.

## Sheet: Additional file 3 Table S7
Table S7 Newly discovered miRNAs in exosome-like vesicles and metacestodes of C. pisiformis
miRNA ID	Chromosome	Strand	Sequence(mature)	Sequence(star)	Start	End	Sequence(precursor)	Tag info
novel_mir1	EG_S00077	-	uggcggugguguugguggu	ccccaccaccaccagc	8867	8916	ccccaccaccaccagcagcagcaguguuguuggcggugguguugguggu	tag57006_100,tag12057_12
novel_mir2	EG_S00133	-	uugguggcucaaauggau	uuuuuugagucccaagc	133496	133542	uuuuuugagucccaagcuauguggcauuuugguggcucaaauggau	tag31689_18
novel_mir3	EG_S00040	+	uggcgguggugaugguggu	cacuacccaucgugucu	388913	388990	cacuacccaucgugucuaagucaucaucacgcuccacuugugcgaggggugguggcgcuggcgguggugaugguggu	tag43711_148,tag51642_510,tag55643_68
novel_mir4	EG_S00002	-	uggcgguggcgguggagg	cacauugaucaccaaua	996466	996515	uggcgguggcgguggaggcaaugguggagaagcacauugaucaccaaua	tag3681_22,tag63178_15,tag1414_182,tag69527_40
novel_mir5	EG_S00004	-	cccaccgcugccaccacu	aggaggcagugguggcg	75639	75697	cccaccgcugccaccacuuccacccguucggggcgagggagaggaggcagugguggcg	tag48560_73,tag49091_23958,tag40760_85,tag43035_28520,tag2087_11814,tag20902_38
novel_mir6	EG_S00095	-	cgguggugguggaggagg	accaccaccacuacugcc	10449	10527	accaccaccacuacugccgcuaccgcccucaacuucacuuugagggaauggugaugauggcgguggugguggaggagg	tag5351_722,tag29365_33,tag39553_15,tag18388_1183,tag51877_1642,tag54656_2361,tag34580_20,tag35039_559,tag74303_79,tag10110_37,tag24363_145
novel_mir7	EG_S00072	+	gcggugguggugguggugg	cucgcuccucccaccguuc	347160	347201	cucgcuccucccaccguucccggcggugguggugguggugg	tag20233_459,tag64651_561,tag34480_1489,tag54851_277,tag52014_384,tag31190_418,tag8280_6945,tag58623_860,tag276_40,tag24319_6722,tag22040_155,tag33141_149,tag32882_3788,tag64793_803,tag66035_3856,tag18257_92
novel_mir8	EG_S00024	-	ugacuggcuggcuggcug	guuaguuggcuucacc	875725	875761	guuaguuggcuucaccgcugacuggcuggcuggcug	tag4133_26
novel_mir8	EG_S00139	+	ugacuggcuggcuggcug	auuggucaguuaguuggc	91742	91786	auuggucaguuaguuggcuucaccgcugacuggcuggcuggcug
novel_mir8	EG_S00139	+	ugacuggcuggcuggcug	guuaguuggcuucacc	92386	92422	guuaguuggcuucaccgcugacuggcuggcuggcug
novel_mir9	EG_S00130	-	gaagguguguccgcauggcagg	uggcaguggaugcaacgugcug	111848	111932	uggcaguggaugcaacgugcugucacgaccuugucgugugacagcagacaagguugcaagcagaagguguguccgcauggcagg	tag65498_44,tag60141_300,tag11155_10,tag66709_29
novel_mir10	EG_S00006	-	ucgaugguggccguggcggg	agcggcgucuuccccucgagg	1272843	1272907	ucgaugguggccguggcgggcacgcagccgcugcugcgaguuaagcggcgucuuccccucgagg	tag6189_69
novel_mir11	EG_S00406	+	uucguagguucgaauccu	gaugcgaaugggcuacgagg	7397	7474	uucguagguucgaauccuacuugcggcauguuuugugugcgugcaugggugagcagagaugcgaaugggcuacgagg	tag42240_22,tag32460_15
novel_mir12	EG_S00170	-	guggugguggugguggug	cauccucgcuacucacacugcag	111001	111082	gugguggugguggugguguuggugagggugguggauuuacagcaugacacuugugacacauccucgcuacucacacugcag	tag61761_9496,tag42214_1753,tag70067_7866,tag23661_1324,tag63752_60
novel_mir13	EG_S00007	+	gcccgcguggccuaaugga	gaggaggcucguggggug	903617	903655	gaggaggcucguggggugagcccgcguggccuaaugga	tag13717_522,tag14549_6335,tag66638_805,tag40006_3522,tag16111_11,tag33311_295,tag13768_488,tag54593_168,tag8229_817
novel_mir14	EG_S00007	-	ccuucguuucuuugccugcgc	augggcggaaaaaaugcaggag	252143	252200	ccuucguuucuuugccugcgcgcacgccugugcguaugggcggaaaaaaugcaggag
novel_mir15	EG_S00210	-	guacaaagggcagggacguaau	uaugacuugcgcuuacuagga	68575	68629	guacaaagggcagggacguaaucagcgcaagcuuaugacuugcgcuuacuagga	tag30701_17,tag66944_16,tag24678_12,tag70541_29,tag72915_22,tag62121_12,tag63876_20,tag70558_28,tag17371_96,tag52401_31,tag56763_43,tag8877_102,tag44192_94,tag841_120,tag5723_20,tag42979_70,tag21655_19,tag45109_32,tag29065_12,tag68124_34,tag34061_750,tag36703_43,tag52990_57,tag44839_22,tag46127_11,tag73501_236,tag28022_22,tag26894_12,tag70069_20,tag4878_13,tag9880_32,tag14515_16,tag63828_49,tag50…
novel_mir16	EG_S00084	-	agguagugauggcgguggug	cccuccggcaucacucgucg	330906	330963	agguagugauggcggugguggcgaaaccaaugcuccacccuccggcaucacucgucg	tag7049_187,tag32496_61,tag71904_137,tag4896_285,tag74351_1325,tag38224_17,tag62688_118,tag55706_117
novel_mir17	EG_S00139	+	acgucuguccgagcgucggc	cgugccgucccgugc	90249	90330	acgucuguccgagcgucggcuuauaaaccaucacugugugcaacgagcgguggcuggggagagugccgugccgucccgugc	tag31393_11,tag23384_10,tag63371_72,tag68917_341,tag30931_125
novel_mir18	EG_S00380	+	ugaucgcauugcuggcacg	ugguucuuuugugacuuggc	8329	8380	ugguucuuuugugacuuggccggucgccugguugaucgcauugcuggcacg	tag7125_10,tag70049_17,tag35649_10
