# Supplementary material for: Characterization of exosome-like vesicles derived from Taenia pisiformis cysticercus and their immunoregulatory role on macrophages
Source: Parasit Vectors. 2020 Jun 19;13:318. doi: 10.1186/s13071-020-04186-z (PMC7304098; doi:10.1186/s13071-020-04186-z)
Supplement: Supplementary file 4 — Additional file 4: Table S8. The potential targets of T. pisiformis cysticercus exosomal miRNAs. [file 13071_2020_4186_MOESM4_ESM.xlsx]

## Sheet: Additional file 4 Table S8
Table S8 The potential targets of exosomal miRNAs of T. pisiformis cysticercus
miRNA ID	Target ID	RNAhybrid MEF	RNAhybrid Pvalue	miRanda MEF	miRanda score
bantam-3p_6	NM_001082025.1	-26.8	0.659478	NA	NA
bantam-3p_6	NM_001082060.1	NA	NA	-20.7	153
bantam-3p_6	NM_001082100.1	-26.7	0.509729	-20.34	153
bantam-3p_6	NM_001082106.1	-27	0.487778	NA	NA
bantam-3p_6	NM_001082131.1	-24.1	0.681151	NA	NA
bantam-3p_6	NM_001082178.1	-26.2	0.380413	NA	NA
bantam-3p_6	NM_001082226.1	-25.2	0.623403	-21.73	159
bantam-3p_6	NM_001082285.2	-26.6	0.563934	NA	NA
bantam-3p_6	NM_001082397.1	-26.7	0.569739	NA	NA
bantam-3p_6	NM_001082760.1	-24.4	0.7961	NA	NA
bantam-3p_6	NM_001082778.1	-28	0.52406	NA	NA
bantam-3p_6	NM_001101716.1	NA	NA	-21.33	151
bantam-3p_6	NM_001109821.1	NA	NA	-20.53	163
bantam-3p_6	NM_001142260.1	-25.5	0.710138	NA	NA
bantam-3p_6	NM_001167207.1	-25.4	0.445897	-22.07	162
bantam-3p_6	NM_001167226.1	-25.4	0.445897	-22.07	162
bantam-3p_6	NM_001167249.1	-25	0.511286	NA	NA
bantam-3p_6	NM_001167299.1	-23.6	0.751135	NA	NA
bantam-3p_6	NM_001167301.1	-25.2	0.478041	NA	NA
bantam-3p_6	NM_001167337.1	-25.4	0.445897	-22.07	162
bantam-3p_6	NM_001167359.1	-24.1	0.649259	NA	NA
bantam-3p_6	NM_001167361.1	-25.3	0.451373	NA	NA
bantam-3p_6	NM_001171314.1	-27.8	0.738797	NA	NA
bantam-3p_6	NM_001171360.1	NA	NA	-20.65	156
bantam-3p_6	NM_001195763.1	-27.1	0.471151	NA	NA
bantam-3p_6	NM_001198936.1	-25.7	0.568353	-25.3	149
bantam-3p_6	NM_001199368.1	NA	NA	-20.37	167
bantam-3p_6	NM_001277089.1	-24.2	0.59987	NA	NA
bantam-3p_6	NR_033236.1	-20.3	0.466405	NA	NA
bantam-3p_6	NR_126590.1	-21.3	0.262185	NA	NA
bantam-3p_6	XM_002707964.3	-25.5	0.491249	NA	NA
bantam-3p_6	XM_002708031.3	-25.9	0.664841	NA	NA
bantam-3p_6	XM_002708194.3	-28.9	0.451713	NA	NA
bantam-3p_6	XM_002708329.3	-28.1	0.780862	NA	NA
bantam-3p_6	XM_002708366.3	-24.5	0.791843	NA	NA
bantam-3p_6	XM_002708389.3	-30.1	0.216335	NA	NA
bantam-3p_6	XM_002708440.3	-27.8	0.4175	NA	NA
bantam-3p_6	XM_002708549.1	-25.7	0.41083	NA	NA
bantam-3p_6	XM_002708554.1	-23.6	0.769416	NA	NA
bantam-3p_6	XM_002708560.1	-23.5	0.795469	NA	NA
bantam-3p_6	XM_002708563.1	-24.1	0.663309	NA	NA
bantam-3p_6	XM_002708610.3	-28.2	0.356975	NA	NA
bantam-3p_6	XM_002708777.1	-24.9	0.517312	NA	NA
bantam-3p_6	XM_002708914.2	-24.3	0.626436	NA	NA
bantam-3p_6	XM_002709034.3	-28.8	0.476188	NA	NA
bantam-3p_6	XM_002709065.3	-28.9	0.253969	NA	NA
bantam-3p_6	XM_002709101.3	-29.4	0.079178	NA	NA
bantam-3p_6	XM_002709118.1	-29.2	0.085577	NA	NA
bantam-3p_6	XM_002709172.1	-24	0.685018	NA	NA
bantam-3p_6	XM_002709184.2	-27.4	0.319003	NA	NA
bantam-3p_6	XM_002709278.3	-25.6	0.642931	NA	NA
bantam-3p_6	XM_002709470.2	-27.8	0.586092	-23.26	166
bantam-3p_6	XM_002709497.3	-32.5	0.043798	NA	NA
bantam-3p_6	XM_002709530.3	-25.2	0.652286	NA	NA
bantam-3p_6	XM_002709569.3	-25.9	0.56041	NA	NA
bantam-3p_6	XM_002709712.3	-25	0.750037	NA	NA
bantam-3p_6	XM_002709733.3	-27.8	0.667625	NA	NA
bantam-3p_6	XM_002709755.3	-28.3	0.409746	NA	NA
bantam-3p_6	XM_002709766.3	NA	NA	-21.14	150
bantam-3p_6	XM_002709850.3	NA	NA	-22.31	157
bantam-3p_6	XM_002709879.3	NA	NA	-22.29	157
bantam-3p_6	XM_002709901.3	-28.6	0.413658	-24.96	157
bantam-3p_6	XM_002710001.3	NA	NA	-20.67	155
bantam-3p_6	XM_002710307.3	-28.3	0.463718	NA	NA
bantam-3p_6	XM_002710369.3	-26.3	0.720167	NA	NA
bantam-3p_6	XM_002710432.3	-25.6	0.706992	-22.25	162
bantam-3p_6	XM_002710465.3	-29.3	0.167804	NA	NA
bantam-3p_6	XM_002710537.3	-27.5	0.7602	NA	NA
bantam-3p_6	XM_002710538.3	-27.5	0.759391	NA	NA
bantam-3p_6	XM_002710554.3	-32.5	0.215039	-22.33	147
bantam-3p_6	XM_002710622.2	-27.2	0.785748	-24.81	164
bantam-3p_6	XM_002710854.1	-21.9	0.556361	NA	NA
bantam-3p_6	XM_002710889.3	-26.6	0.429269	-22.65	158
bantam-3p_6	XM_002710965.3	-30.5	0.059721	-30.29	168
bantam-3p_6	XM_002711003.3	-27.3	0.497478	NA	NA
bantam-3p_6	XM_002711046.1	-27.1	0.226556	NA	NA
bantam-3p_6	XM_002711064.3	NA	NA	-21.17	155
bantam-3p_6	XM_002711128.3	-28	0.781741	NA	NA
bantam-3p_6	XM_002711197.2	-26	0.653614	-22.27	152
bantam-3p_6	XM_002711209.3	NA	NA	-21.82	157
bantam-3p_6	XM_002711316.3	-27.4	0.323427	NA	NA
bantam-3p_6	XM_002711371.3	NA	NA	-21.65	147
bantam-3p_6	XM_002711443.3	NA	NA	-20.53	147
bantam-3p_6	XM_002711542.3	-26.6	0.557785	NA	NA
bantam-3p_6	XM_002711685.3	-26.2	0.442356	NA	NA
bantam-3p_6	XM_002711809.3	-25.8	0.712349	NA	NA
bantam-3p_6	XM_002712037.3	-26.5	0.690865	NA	NA
bantam-3p_6	XM_002712064.3	NA	NA	-23.18	166
bantam-3p_6	XM_002712077.3	NA	NA	-20.8	145
bantam-3p_6	XM_002712156.3	-25.9	0.794159	NA	NA
bantam-3p_6	XM_002712177.4	-28.1	0.593864	NA	NA
bantam-3p_6	XM_002712375.3	NA	NA	-23.14	167
bantam-3p_6	XM_002712524.3	-26.4	0.592965	NA	NA
bantam-3p_6	XM_002712554.3	-26	0.560993	NA	NA
bantam-3p_6	XM_002712648.3	-25.6	0.727972	NA	NA
bantam-3p_6	XM_002712710.3	NA	NA	-21.05	151
bantam-3p_6	XM_002712711.3	NA	NA	-21.05	151
bantam-3p_6	XM_002712712.3	NA	NA	-21.05	151
bantam-3p_6	XM_002712713.3	NA	NA	-21.05	151
bantam-3p_6	XM_002712714.3	NA	NA	-21.05	151
bantam-3p_6	XM_002712745.3	-24.2	0.795417	NA	NA
bantam-3p_6	XM_002712781.3	NA	NA	-21.56	149
bantam-3p_6	XM_002712783.3	-28.4	0.797552	NA	NA
bantam-3p_6	XM_002712812.3	NA	NA	-20.75	153
bantam-3p_6	XM_002712851.3	-25.3	0.797123	NA	NA
bantam-3p_6	XM_002712866.3	-26.5	0.69687	NA	NA
bantam-3p_6	XM_002713030.3	-27.4	0.384525	NA	NA
bantam-3p_6	XM_002713290.3	-25.4	0.617954	NA	NA
bantam-3p_6	XM_002713318.3	-26.2	0.719003	-30.45	158
bantam-3p_6	XM_002713348.3	-25.6	0.441898	NA	NA
bantam-3p_6	XM_002713356.3	-26.4	0.780089	-25.66	166
bantam-3p_6	XM_002713432.3	-24.7	0.662753	NA	NA
bantam-3p_6	XM_002713494.3	-30.7	0.237721	NA	NA
bantam-3p_6	XM_002713734.3	-27.2	0.251136	NA	NA
bantam-3p_6	XM_002713771.3	NA	NA	-23.84	151
bantam-3p_6	XM_002713835.3	-26.8	0.781954	NA	NA
bantam-3p_6	XM_002713880.1	-26.7	0.270557	NA	NA
bantam-3p_6	XM_002713935.3	-25	0.385205	NA	NA
bantam-3p_6	XM_002714039.3	-28.4	0.720313	-26.12	164
bantam-3p_6	XM_002714097.3	NA	NA	-20.55	158
bantam-3p_6	XM_002714266.2	NA	NA	-20.26	156
bantam-3p_6	XM_002714363.1	-24	0.68367	NA	NA
bantam-3p_6	XM_002714368.1	-24	0.711994	NA	NA
bantam-3p_6	XM_002714432.3	NA	NA	-22.11	153
bantam-3p_6	XM_002714555.3	-25.4	0.673227	NA	NA
bantam-3p_6	XM_002714610.3	NA	NA	-21.4	159
bantam-3p_6	XM_002714625.3	NA	NA	-21.37	152
bantam-3p_6	XM_002714827.3	-26.1	0.239105	NA	NA
bantam-3p_6	XM_002714833.3	-25.6	0.696163	NA	NA
bantam-3p_6	XM_002715209.3	-25.9	0.24954	NA	NA
bantam-3p_6	XM_002715223.3	-24.4	0.799379	NA	NA
bantam-3p_6	XM_002715287.1	-25.4	0.458504	NA	NA
bantam-3p_6	XM_002715594.3	NA	NA	-21.47	164
bantam-3p_6	XM_002715767.3	-27.5	0.621104	NA	NA
bantam-3p_6	XM_002715777.3	-27.2	0.498852	-24.77	164
bantam-3p_6	XM_002715789.2	-27	0.423048	NA	NA
bantam-3p_6	XM_002715845.3	-26.2	0.416947	NA	NA
bantam-3p_6	XM_002715957.3	NA	NA	-20.37	152
bantam-3p_6	XM_002715967.3	-26.9	0.384789	NA	NA
bantam-3p_6	XM_002715970.3	-24.9	0.722867	NA	NA
bantam-3p_6	XM_002716006.3	-22.8	0.639532	NA	NA
bantam-3p_6	XM_002716066.3	-24.4	0.754599	-24.22	150
bantam-3p_6	XM_002716072.3	-26.6	0.68466	NA	NA
bantam-3p_6	XM_002716143.3	NA	NA	-21.51	154
bantam-3p_6	XM_002716152.4	-26.5	0.60373	-21.39	141
bantam-3p_6	XM_002716263.3	-29.8	0.178695	NA	NA
bantam-3p_6	XM_002716328.3	-27.3	0.458553	NA	NA
bantam-3p_6	XM_002716384.3	-26.8	0.344136	NA	NA
bantam-3p_6	XM_002716436.3	NA	NA	-20.48	150
bantam-3p_6	XM_002716474.3	-25.8	0.401047	NA	NA
bantam-3p_6	XM_002716554.3	-29.5	0.324172	NA	NA
bantam-3p_6	XM_002716681.3	-26.5	0.264076	NA	NA
bantam-3p_6	XM_002716742.3	-26.3	0.703878	NA	NA
bantam-3p_6	XM_002716832.3	NA	NA	-21.18	149
bantam-3p_6	XM_002716861.3	NA	NA	-22.89	154
bantam-3p_6	XM_002716875.3	-25.3	0.709216	NA	NA
bantam-3p_6	XM_002717038.3	NA	NA	-26.27	155
bantam-3p_6	XM_002717119.3	-28.4	0.37926	-27.97	164
bantam-3p_6	XM_002717167.3	-29.4	0.677885	NA	NA
bantam-3p_6	XM_002717204.2	-27.3	0.242005	NA	NA
bantam-3p_6	XM_002717280.3	-27.2	0.742546	-21.47	158
bantam-3p_6	XM_002717284.3	NA	NA	-21.79	149
bantam-3p_6	XM_002717306.3	NA	NA	-22.4	146
bantam-3p_6	XM_002717307.3	NA	NA	-22.4	146
bantam-3p_6	XM_002717308.3	NA	NA	-22.4	146
bantam-3p_6	XM_002717364.3	NA	NA	-24.15	149
bantam-3p_6	XM_002717437.3	-24.8	0.543173	NA	NA
bantam-3p_6	XM_002717464.3	-26.3	0.535948	NA	NA
bantam-3p_6	XM_002717522.3	-30.6	0.157707	NA	NA
bantam-3p_6	XM_002717531.3	NA	NA	-24.35	157
bantam-3p_6	XM_002717549.3	NA	NA	-24.04	154
bantam-3p_6	XM_002717590.3	-29.1	0.59037	NA	NA
bantam-3p_6	XM_002717617.3	-30	0.412509	NA	NA
bantam-3p_6	XM_002717618.3	-30	0.410017	NA	NA
bantam-3p_6	XM_002717619.3	-30	0.394204	NA	NA
bantam-3p_6	XM_002717722.3	-27.8	0.728748	NA	NA
bantam-3p_6	XM_002717773.3	NA	NA	-27.38	154
bantam-3p_6	XM_002717847.1	-24	0.675458	NA	NA
bantam-3p_6	XM_002717922.3	NA	NA	-21.39	148
bantam-3p_6	XM_002717971.3	-28	0.787044	NA	NA
bantam-3p_6	XM_002717985.3	-27.8	0.732966	NA	NA
bantam-3p_6	XM_002718018.1	-23.3	0.799613	NA	NA
bantam-3p_6	XM_002718028.1	-26.6	0.279893	NA	NA
bantam-3p_6	XM_002718056.3	NA	NA	-21.32	147
bantam-3p_6	XM_002718077.3	-26.3	0.378538	-24.3	162
bantam-3p_6	XM_002718081.3	-25.2	0.738776	NA	NA
bantam-3p_6	XM_002718236.3	NA	NA	-21.06	150
bantam-3p_6	XM_002718237.3	NA	NA	-21.06	150
bantam-3p_6	XM_002718246.3	NA	NA	-21.46	159
bantam-3p_6	XM_002718269.3	-25.5	0.342736	NA	NA
bantam-3p_6	XM_002718450.3	-26.1	0.799826	NA	NA
bantam-3p_6	XM_002718544.3	NA	NA	-21.76	151
bantam-3p_6	XM_002718581.3	-27.9	0.680359	-23.3	154
bantam-3p_6	XM_002718646.3	-29.5	0.322137	NA	NA
bantam-3p_6	XM_002718676.3	-25.3	0.772983	NA	NA
bantam-3p_6	XM_002718777.3	-28.5	0.057707	-20.96	147
bantam-3p_6	XM_002718797.3	-26.5	0.513206	NA	NA
bantam-3p_6	XM_002718844.3	-28.3	0.182209	NA	NA
bantam-3p_6	XM_002718847.3	-25.4	0.279031	NA	NA
bantam-3p_6	XM_002718885.3	NA	NA	-21.14	158
bantam-3p_6	XM_002719041.3	-28.2	0.728704	NA	NA
bantam-3p_6	XM_002719098.3	NA	NA	-20.08	151
bantam-3p_6	XM_002719314.3	-27.9	0.586096	NA	NA
bantam-3p_6	XM_002719358.3	-26.4	0.74161	NA	NA
bantam-3p_6	XM_002719359.3	-25.3	0.783193	NA	NA
bantam-3p_6	XM_002719415.3	-34.3	0.032824	NA	NA
bantam-3p_6	XM_002719429.3	-21.9	0.710973	NA	NA
bantam-3p_6	XM_002719470.3	-27.2	0.362493	NA	NA
bantam-3p_6	XM_002719547.3	-25.6	0.605832	NA	NA
bantam-3p_6	XM_002719583.3	-26.2	0.66382	NA	NA
bantam-3p_6	XM_002719629.3	-23.6	0.659435	NA	NA
bantam-3p_6	XM_002719646.3	-27.1	0.58248	NA	NA
bantam-3p_6	XM_002719708.3	-25.3	0.68371	-23.15	159
bantam-3p_6	XM_002719739.3	-29	0.313219	NA	NA
bantam-3p_6	XM_002719740.3	-29	0.308699	NA	NA
bantam-3p_6	XM_002719802.3	-27.6	0.35456	NA	NA
bantam-3p_6	XM_002719805.3	NA	NA	-22.49	156
bantam-3p_6	XM_002719806.3	NA	NA	-22.49	156
bantam-3p_6	XM_002719813.3	-28	0.33922	NA	NA
bantam-3p_6	XM_002720115.3	-25.5	0.459626	NA	NA
bantam-3p_6	XM_002720137.3	-24.7	0.621077	-20.13	152
bantam-3p_6	XM_002720213.2	NA	NA	-21.94	161
bantam-3p_6	XM_002720293.1	-24.7	0.59066	NA	NA
bantam-3p_6	XM_002720421.3	-24.7	0.688935	NA	NA
bantam-3p_6	XM_002720616.3	NA	NA	-20.86	155
bantam-3p_6	XM_002720678.3	-26.9	0.628252	-21.06	158
bantam-3p_6	XM_002720688.3	-26.4	0.552183	NA	NA
bantam-3p_6	XM_002720788.3	NA	NA	-20.8	149
bantam-3p_6	XM_002720829.3	-25.4	0.769756	-22.85	167
bantam-3p_6	XM_002720873.3	-26.4	0.474847	NA	NA
bantam-3p_6	XM_002720946.3	-29.7	0.246017	-24.93	163
bantam-3p_6	XM_002721005.3	-28.1	0.517523	-24.68	146
bantam-3p_6	XM_002721037.3	-25.5	0.624398	NA	NA
bantam-3p_6	XM_002721154.3	-25.7	0.351197	-23.35	149
bantam-3p_6	XM_002721218.3	-30	0.269677	NA	NA
bantam-3p_6	XM_002721270.3	-29.7	0.157018	NA	NA
bantam-3p_6	XM_002721361.3	-23.3	0.627136	NA	NA
bantam-3p_6	XM_002721369.2	-32.5	0.293612	-28.35	176
bantam-3p_6	XM_002721385.3	NA	NA	-20.39	155
bantam-3p_6	XM_002721388.3	-24.5	0.710804	NA	NA
bantam-3p_6	XM_002721461.3	-27.4	0.322544	NA	NA
bantam-3p_6	XM_002721621.3	-21.4	0.797098	NA	NA
bantam-3p_6	XM_002721777.3	-24.1	0.752136	NA	NA
bantam-3p_6	XM_002721858.2	-24.6	0.736724	NA	NA
bantam-3p_6	XM_002722029.3	-25.3	0.687672	NA	NA
bantam-3p_6	XM_002722129.3	-25.7	0.783099	NA	NA
bantam-3p_6	XM_002722131.2	-26.7	0.786387	NA	NA
bantam-3p_6	XM_002722132.2	-26.7	0.772044	NA	NA
bantam-3p_6	XM_002722170.1	-25.9	0.363039	NA	NA
bantam-3p_6	XM_002722331.3	-27	0.50325	NA	NA
bantam-3p_6	XM_002722505.3	-21.9	0.772504	NA	NA
bantam-3p_6	XM_002722551.3	-29.9	0.122562	NA	NA
bantam-3p_6	XM_002722570.1	-24.2	0.646969	NA	NA
bantam-3p_6	XM_002722866.3	NA	NA	-21.73	146
bantam-3p_6	XM_002723042.3	-27.5	0.671744	-21.64	162
bantam-3p_6	XM_002723155.2	-26.6	0.281835	NA	NA
bantam-3p_6	XM_002723246.3	-25.9	0.768305	NA	NA
bantam-3p_6	XM_002723470.3	-23.5	0.790349	-21.27	159
bantam-3p_6	XM_002723522.1	-25.8	0.772432	NA	NA
bantam-3p_6	XM_002723632.3	NA	NA	-21.74	147
bantam-3p_6	XM_002723860.3	-34.6	0.008282	NA	NA
bantam-3p_6	XM_002723862.2	-28.1	0.236031	NA	NA
bantam-3p_6	XM_002724040.3	-24.7	0.677126	NA	NA
bantam-3p_6	XM_002724157.2	-32.2	0.048753	NA	NA
bantam-3p_6	XM_002724178.1	-24.9	0.517312	NA	NA
bantam-3p_6	XM_002724222.3	-28.5	0.758125	NA	NA
bantam-3p_6	XM_002724237.2	-30.2	0.060108	NA	NA
bantam-3p_6	XM_002724275.2	-29.2	0.19454	NA	NA
bantam-3p_6	XM_002724320.3	-25.9	0.511549	NA	NA
bantam-3p_6	XM_002724462.3	-24.1	0.511486	NA	NA
bantam-3p_6	XM_008248357.2	-25.5	0.793347	NA	NA
bantam-3p_6	XM_008248377.2	-29.2	0.417935	NA	NA
bantam-3p_6	XM_008248523.2	NA	NA	-20.68	145
bantam-3p_6	XM_008248597.2	-27.3	0.258332	NA	NA
bantam-3p_6	XM_008248598.2	-27.3	0.233103	NA	NA
bantam-3p_6	XM_008248645.1	-22.8	0.708298	NA	NA
bantam-3p_6	XM_008248671.2	-29	0.429503	NA	NA
bantam-3p_6	XM_008248770.2	-24.1	0.757743	NA	NA
bantam-3p_6	XM_008248771.2	-24.1	0.760013	NA	NA
bantam-3p_6	XM_008248950.2	-26.7	0.632481	NA	NA
bantam-3p_6	XM_008249040.1	-26.6	0.589652	NA	NA
bantam-3p_6	XM_008249042.1	-26.6	0.59514	NA	NA
bantam-3p_6	XM_008249084.2	-26.6	0.558185	NA	NA
bantam-3p_6	XM_008249106.2	-27.2	0.758215	-45.99	331
bantam-3p_6	XM_008249233.2	-28	0.325992	NA	NA
bantam-3p_6	XM_008249288.2	-26.4	0.609552	NA	NA
bantam-3p_6	XM_008249358.1	-26.7	0.79019	NA	NA
bantam-3p_6	XM_008249360.1	-26.7	0.786131	NA	NA
bantam-3p_6	XM_008249361.2	-26.7	0.79359	NA	NA
bantam-3p_6	XM_008249396.2	-28.2	0.489798	NA	NA
bantam-3p_6	XM_008249415.1	-25.9	0.3712	NA	NA
bantam-3p_6	XM_008249701.2	-26.6	0.663051	NA	NA
bantam-3p_6	XM_008249772.2	-27	0.411343	NA	NA
bantam-3p_6	XM_008249866.2	NA	NA	-20.14	156
bantam-3p_6	XM_008249871.2	-27.6	0.308029	NA	NA
bantam-3p_6	XM_008249872.2	-27.6	0.303454	NA	NA
bantam-3p_6	XM_008249873.2	-27.6	0.305121	NA	NA
bantam-3p_6	XM_008249890.2	-27.7	0.584742	NA	NA
bantam-3p_6	XM_008250180.2	-30	0.50833	-25.31	171
bantam-3p_6	XM_008250230.2	-25	0.519712	NA	NA
bantam-3p_6	XM_008250237.2	-25.6	0.571304	NA	NA
bantam-3p_6	XM_008250430.2	-23.8	0.747061	NA	NA
bantam-3p_6	XM_008250632.2	-28.6	0.100395	-28	176
bantam-3p_6	XM_008250712.1	-27.4	0.521849	NA	NA
bantam-3p_6	XM_008250727.2	-28	0.244781	NA	NA
bantam-3p_6	XM_008250764.2	NA	NA	-20.2	162
bantam-3p_6	XM_008250769.2	NA	NA	-20.2	162
bantam-3p_6	XM_008250784.2	NA	NA	-21.73	146
bantam-3p_6	XM_008250992.2	-30.6	0.151703	NA	NA
bantam-3p_6	XM_008251046.2	-25.2	0.420062	NA	NA
bantam-3p_6	XM_008251154.2	-23.7	0.749769	NA	NA
bantam-3p_6	XM_008251163.2	NA	NA	-20.82	152
bantam-3p_6	XM_008251419.2	-24.7	0.322226	NA	NA
bantam-3p_6	XM_008251485.2	-25.9	0.767899	NA	NA
bantam-3p_6	XM_008251509.2	-23.6	0.767061	NA	NA
bantam-3p_6	XM_008251631.2	-28.1	0.270393	NA	NA
bantam-3p_6	XM_008251898.2	-28	0.796727	NA	NA
bantam-3p_6	XM_008252016.2	NA	NA	-21.3	149
bantam-3p_6	XM_008252023.2	-26	0.318957	NA	NA
bantam-3p_6	XM_008252126.2	-25.5	0.763508	NA	NA
bantam-3p_6	XM_008252149.2	-25	0.774448	NA	NA
bantam-3p_6	XM_008252150.2	-25	0.622691	NA	NA
bantam-3p_6	XM_008252154.2	-25	0.61889	NA	NA
bantam-3p_6	XM_008252256.2	NA	NA	-21.74	147
bantam-3p_6	XM_008252291.2	-23.9	0.756439	NA	NA
bantam-3p_6	XM_008252337.2	-24.2	0.5541	NA	NA
bantam-3p_6	XM_008252360.2	-29.4	0.191737	NA	NA
bantam-3p_6	XM_008252448.2	-26	0.694091	NA	NA
bantam-3p_6	XM_008252501.2	-26.6	0.695483	NA	NA
bantam-3p_6	XM_008252566.2	-26.8	0.546179	NA	NA
bantam-3p_6	XM_008252710.2	-26.1	0.797078	NA	NA
bantam-3p_6	XM_008252817.2	NA	NA	-20.07	151
bantam-3p_6	XM_008253017.2	-26.2	0.660075	NA	NA
bantam-3p_6	XM_008253018.2	-26.2	0.603234	NA	NA
bantam-3p_6	XM_008253019.2	-26.2	0.606823	NA	NA
bantam-3p_6	XM_008253021.2	-26.2	0.605349	NA	NA
bantam-3p_6	XM_008253069.2	-28.5	0.433801	NA	NA
bantam-3p_6	XM_008253252.2	-26.6	0.798741	NA	NA
bantam-3p_6	XM_008253273.2	-26.7	0.715519	NA	NA
bantam-3p_6	XM_008253365.2	-26.1	0.776992	NA	NA
bantam-3p_6	XM_008253429.2	-25.2	0.762031	NA	NA
bantam-3p_6	XM_008253430.2	-25.2	0.746102	NA	NA
bantam-3p_6	XM_008253557.2	-24.9	0.594414	NA	NA
bantam-3p_6	XM_008253563.2	NA	NA	-20.23	151
bantam-3p_6	XM_008253684.2	NA	NA	-43.36	306
bantam-3p_6	XM_008253789.1	-26.9	0.553027	NA	NA
bantam-3p_6	XM_008253892.2	-27.6	0.492775	NA	NA
bantam-3p_6	XM_008253990.1	-24.4	0.725937	NA	NA
bantam-3p_6	XM_008254008.2	-29.7	0.257116	NA	NA
bantam-3p_6	XM_008254024.1	-26.6	0.289883	NA	NA
bantam-3p_6	XM_008254035.2	-28.4	0.389283	NA	NA
bantam-3p_6	XM_008254067.2	-23.8	0.654718	NA	NA
bantam-3p_6	XM_008254074.2	-30.2	0.054321	-25.66	164
bantam-3p_6	XM_008254087.2	-24.1	0.511486	NA	NA
bantam-3p_6	XM_008254088.2	-24.1	0.520692	NA	NA
bantam-3p_6	XM_008254089.2	-24.1	0.516767	NA	NA
bantam-3p_6	XM_008254090.1	-24.1	0.513473	NA	NA
bantam-3p_6	XM_008254304.2	NA	NA	-24.47	169
bantam-3p_6	XM_008254467.2	-28.6	0.430609	-24.96	157
bantam-3p_6	XM_008254595.1	-27.3	0.324195	NA	NA
bantam-3p_6	XM_008254951.2	-24.1	0.770109	NA	NA
bantam-3p_6	XM_008255046.2	-25	0.678979	NA	NA
bantam-3p_6	XM_008255136.2	-27.3	0.626824	-24.98	157
bantam-3p_6	XM_008255162.2	NA	NA	-21.72	157
bantam-3p_6	XM_008255201.2	-22.6	0.739902	NA	NA
bantam-3p_6	XM_008255203.2	-22.6	0.764637	NA	NA
bantam-3p_6	XM_008255246.2	-27.9	0.621078	NA	NA
bantam-3p_6	XM_008255247.2	-27.9	0.621078	NA	NA
bantam-3p_6	XM_008255477.2	NA	NA	-21.66	166
bantam-3p_6	XM_008255769.2	NA	NA	-20.41	153
bantam-3p_6	XM_008255887.2	-27.5	0.768188	NA	NA
bantam-3p_6	XM_008255888.2	-27.5	0.76741	NA	NA
bantam-3p_6	XM_008255893.2	-27.5	0.755161	NA	NA
bantam-3p_6	XM_008255894.2	-27.5	0.754333	NA	NA
bantam-3p_6	XM_008255895.2	-27.5	0.746659	NA	NA
bantam-3p_6	XM_008256026.2	-26.5	0.607786	NA	NA
bantam-3p_6	XM_008256028.2	-26.5	0.542755	NA	NA
bantam-3p_6	XM_008256030.2	-26.5	0.405471	NA	NA
bantam-3p_6	XM_008256178.2	-26.6	0.447775	-22.65	158
bantam-3p_6	XM_008256493.2	-28.2	0.46771	NA	NA
bantam-3p_6	XM_008256515.2	-28	0.794635	NA	NA
bantam-3p_6	XM_008256589.1	-27.1	0.226556	NA	NA
bantam-3p_6	XM_008256596.2	-27.1	0.22906	NA	NA
bantam-3p_6	XM_008256647.2	-25.1	0.798419	NA	NA
bantam-3p_6	XM_008256650.2	-25.1	0.792259	NA	NA
bantam-3p_6	XM_008256959.2	-27	0.252582	NA	NA
bantam-3p_6	XM_008257063.2	NA	NA	-20.65	156
bantam-3p_6	XM_008257064.2	NA	NA	-20.65	156
bantam-3p_6	XM_008257065.2	NA	NA	-20.65	156
bantam-3p_6	XM_008257066.2	NA	NA	-20.65	156
bantam-3p_6	XM_008257273.2	NA	NA	-26.2	167
bantam-3p_6	XM_008257423.2	-26.4	0.656713	NA	NA
bantam-3p_6	XM_008257483.2	-31.3	0.131834	-27.34	165
bantam-3p_6	XM_008257686.2	-24.8	0.769928	NA	NA
bantam-3p_6	XM_008258076.1	NA	NA	-21.98	150
bantam-3p_6	XM_008258141.2	NA	NA	-20.63	155
bantam-3p_6	XM_008258263.2	NA	NA	-20.8	145
bantam-3p_6	XM_008258264.2	NA	NA	-20.8	145
bantam-3p_6	XM_008258265.2	NA	NA	-20.8	145
bantam-3p_6	XM_008258266.2	NA	NA	-20.8	145
bantam-3p_6	XM_008258267.2	NA	NA	-20.8	145
bantam-3p_6	XM_008258268.2	NA	NA	-20.8	145
bantam-3p_6	XM_008258269.2	NA	NA	-20.8	145
bantam-3p_6	XM_008258270.2	NA	NA	-20.8	145
bantam-3p_6	XM_008258271.2	NA	NA	-20.8	145
bantam-3p_6	XM_008258272.2	NA	NA	-20.8	145
bantam-3p_6	XM_008258330.2	-28.2	0.450155	NA	NA
bantam-3p_6	XM_008258331.2	-31	0.544894	NA	NA
bantam-3p_6	XM_008258583.2	NA	NA	-22.94	153
bantam-3p_6	XM_008258727.2	-23	0.731771	NA	NA
bantam-3p_6	XM_008258899.2	-26.7	0.661019	-24.12	159
bantam-3p_6	XM_008259021.2	-26.8	0.713298	NA	NA
bantam-3p_6	XM_008259026.2	-26.8	0.729108	NA	NA
bantam-3p_6	XM_008259029.2	-26.8	0.717345	NA	NA
bantam-3p_6	XM_008259031.2	-26.8	0.688362	NA	NA
bantam-3p_6	XM_008259129.2	NA	NA	-20.19	152
bantam-3p_6	XM_008259186.2	-30.8	0.073389	NA	NA
bantam-3p_6	XM_008259187.2	-30.8	0.154036	NA	NA
bantam-3p_6	XM_008259293.2	-25.1	0.793818	NA	NA
bantam-3p_6	XM_008259294.2	-25.1	0.785896	NA	NA
bantam-3p_6	XM_008259295.2	-25.1	0.778764	NA	NA
bantam-3p_6	XM_008259296.2	-25.1	0.772529	NA	NA
bantam-3p_6	XM_008259349.2	-29.7	0.216315	NA	NA
bantam-3p_6	XM_008259351.1	-29.7	0.214925	NA	NA
bantam-3p_6	XM_008259379.2	NA	NA	-20.17	146
bantam-3p_6	XM_008259419.2	NA	NA	-21.09	149
bantam-3p_6	XM_008259420.2	NA	NA	-21.09	149
bantam-3p_6	XM_008259421.2	NA	NA	-21.09	149
bantam-3p_6	XM_008259507.2	NA	NA	-21.61	163
bantam-3p_6	XM_008259509.2	NA	NA	-21.61	163
bantam-3p_6	XM_008259510.2	NA	NA	-21.61	163
bantam-3p_6	XM_008259512.2	NA	NA	-21.61	163
bantam-3p_6	XM_008259541.2	NA	NA	-21.05	151
bantam-3p_6	XM_008259542.2	NA	NA	-21.05	151
bantam-3p_6	XM_008259543.2	NA	NA	-21.05	151
bantam-3p_6	XM_008259545.2	NA	NA	-21.05	151
bantam-3p_6	XM_008259546.2	NA	NA	-21.05	151
bantam-3p_6	XM_008259547.2	NA	NA	-21.05	151
bantam-3p_6	XM_008259548.2	NA	NA	-21.05	151
bantam-3p_6	XM_008259549.2	NA	NA	-21.05	151
bantam-3p_6	XM_008259574.2	-29.7	0.229695	-22.76	166
bantam-3p_6	XM_008259673.2	NA	NA	-20.75	153
bantam-3p_6	XM_008259674.2	NA	NA	-20.75	153
bantam-3p_6	XM_008259785.2	-25.3	0.797432	NA	NA
bantam-3p_6	XM_008259829.2	-29.1	0.291166	NA	NA
bantam-3p_6	XM_008259830.2	NA	NA	-21.56	149
bantam-3p_6	XM_008259831.2	NA	NA	-21.56	149
bantam-3p_6	XM_008259832.2	NA	NA	-21.56	149
bantam-3p_6	XM_008259833.2	NA	NA	-21.56	149
bantam-3p_6	XM_008259834.2	NA	NA	-21.56	149
bantam-3p_6	XM_008259835.2	NA	NA	-21.56	149
bantam-3p_6	XM_008259837.2	NA	NA	-21.56	149
bantam-3p_6	XM_008259839.2	-29.1	0.284607	NA	NA
bantam-3p_6	XM_008259840.2	NA	NA	-21.56	149
bantam-3p_6	XM_008259841.2	NA	NA	-21.56	149
bantam-3p_6	XM_008259842.2	NA	NA	-21.56	149
bantam-3p_6	XM_008259843.2	NA	NA	-21.56	149
bantam-3p_6	XM_008259844.2	NA	NA	-21.56	149
bantam-3p_6	XM_008259845.2	NA	NA	-21.56	149
bantam-3p_6	XM_008259846.2	NA	NA	-21.56	149
bantam-3p_6	XM_008259847.2	NA	NA	-21.56	149
bantam-3p_6	XM_008259848.2	NA	NA	-21.56	149
bantam-3p_6	XM_008259863.2	-28.4	0.793664	NA	NA
bantam-3p_6	XM_008260007.2	-25.7	0.617318	NA	NA
bantam-3p_6	XM_008260008.2	-25.7	0.608017	NA	NA
bantam-3p_6	XM_008260009.2	-25.7	0.551809	NA	NA
bantam-3p_6	XM_008260277.2	-28.1	0.611438	-24.27	165
bantam-3p_6	XM_008260299.2	-28.1	0.612863	NA	NA
bantam-3p_6	XM_008260304.2	-28.1	0.605951	NA	NA
bantam-3p_6	XM_008260319.1	-27.8	0.348336	-23.77	161
bantam-3p_6	XM_008260356.2	NA	NA	-22.08	157
bantam-3p_6	XM_008260357.2	NA	NA	-22.08	157
bantam-3p_6	XM_008260511.2	-26.6	0.699042	NA	NA
bantam-3p_6	XM_008260544.2	-28.8	0.776628	NA	NA
bantam-3p_6	XM_008260659.2	-26.4	0.787054	-25.66	166
bantam-3p_6	XM_008260660.2	-26.4	0.776202	-25.66	166
bantam-3p_6	XM_008260661.2	-26.4	0.777233	-25.66	166
bantam-3p_6	XM_008260668.2	-27.3	0.583901	-23.5	158
bantam-3p_6	XM_008260673.2	-26.3	0.77524	NA	NA
bantam-3p_6	XM_008260674.2	-26.3	0.773055	NA	NA
bantam-3p_6	XM_008261146.2	NA	NA	-25.04	159
bantam-3p_6	XM_008261147.2	NA	NA	-25.04	159
bantam-3p_6	XM_008261193.2	-30.7	0.225195	NA	NA
bantam-3p_6	XM_008261379.2	-32.4	0.107128	NA	NA
bantam-3p_6	XM_008261380.2	-32.4	0.108672	NA	NA
bantam-3p_6	XM_008261484.2	-26.8	0.667203	NA	NA
bantam-3p_6	XM_008261621.2	-28.4	0.497395	NA	NA
bantam-3p_6	XM_008261622.2	-28.4	0.440504	NA	NA
bantam-3p_6	XM_008261641.2	-27.7	0.607981	NA	NA
bantam-3p_6	XM_008261642.2	-27.7	0.606687	NA	NA
bantam-3p_6	XM_008261644.2	-27.7	0.60212	NA	NA
bantam-3p_6	XM_008261705.1	NA	NA	-23.91	154
bantam-3p_6	XM_008261722.1	-20.2	0.752396	NA	NA
bantam-3p_6	XM_008261740.2	-25	0.385205	NA	NA
bantam-3p_6	XM_008261741.2	-25	0.495381	NA	NA
bantam-3p_6	XM_008261970.2	-25	0.612937	NA	NA
bantam-3p_6	XM_008262004.2	-27.9	0.650225	NA	NA
bantam-3p_6	XM_008262091.2	NA	NA	-20.55	158
bantam-3p_6	XM_008262092.2	NA	NA	-20.55	158
bantam-3p_6	XM_008262093.2	NA	NA	-20.55	158
bantam-3p_6	XM_008262217.2	-28.4	0.712459	-26.12	164
bantam-3p_6	XM_008262219.2	-28.4	0.705594	-26.12	164
bantam-3p_6	XM_008262286.1	-31.1	0.224601	NA	NA
bantam-3p_6	XM_008262323.1	-25.9	0.463429	NA	NA
bantam-3p_6	XM_008262324.2	NA	NA	-22.48	153
bantam-3p_6	XM_008262448.2	-28	0.611161	NA	NA
bantam-3p_6	XM_008262456.2	-28.5	0.177592	NA	NA
bantam-3p_6	XM_008262468.2	-24.7	0.455174	NA	NA
bantam-3p_6	XM_008262707.1	-24.2	0.6605	NA	NA
bantam-3p_6	XM_008262753.2	-24.2	0.710625	NA	NA
bantam-3p_6	XM_008262777.2	-27	0.629886	NA	NA
bantam-3p_6	XM_008262793.2	NA	NA	-20.31	152
bantam-3p_6	XM_008262799.2	NA	NA	-21.37	152
bantam-3p_6	XM_008262808.2	-25.4	0.670004	NA	NA
bantam-3p_6	XM_008262849.1	-27.8	0.355316	-25.08	159
bantam-3p_6	XM_008262984.2	-26.9	0.560403	NA	NA
bantam-3p_6	XM_008263070.2	-25.7	0.596862	NA	NA
bantam-3p_6	XM_008263106.2	-25.8	0.325775	NA	NA
bantam-3p_6	XM_008263197.2	-24.1	0.751802	NA	NA
bantam-3p_6	XM_008263333.2	NA	NA	-22.95	157
bantam-3p_6	XM_008263412.2	NA	NA	-20.89	153
bantam-3p_6	XM_008263413.2	NA	NA	-20.89	153
bantam-3p_6	XM_008263655.2	-27.9	0.693226	NA	NA
bantam-3p_6	XM_008263749.1	-29.9	0.328205	NA	NA
bantam-3p_6	XM_008264205.2	-25.6	0.252993	-23.73	158
bantam-3p_6	XM_008264315.2	-28.6	0.552819	NA	NA
bantam-3p_6	XM_008264487.2	NA	NA	-21.47	164
bantam-3p_6	XM_008264489.2	NA	NA	-21.47	164
bantam-3p_6	XM_008264500.2	-34.1	0.049494	NA	NA
bantam-3p_6	XM_008264505.2	-23.2	0.695542	NA	NA
bantam-3p_6	XM_008264506.2	-23.2	0.681492	NA	NA
bantam-3p_6	XM_008264530.2	-27.9	0.561066	NA	NA
bantam-3p_6	XM_008264564.1	-26.8	0.32772	NA	NA
bantam-3p_6	XM_008264840.2	-26.2	0.304313	NA	NA
bantam-3p_6	XM_008264939.2	-28.3	0.70963	-23.89	161
bantam-3p_6	XM_008265349.2	-25.5	0.733135	NA	NA
bantam-3p_6	XM_008265449.2	-27.9	0.197515	NA	NA
bantam-3p_6	XM_008265450.2	-27.9	0.122592	NA	NA
bantam-3p_6	XM_008265451.2	-27.9	0.224927	NA	NA
bantam-3p_6	XM_008265452.2	-27.9	0.151325	NA	NA
bantam-3p_6	XM_008265453.2	-27.9	0.177929	NA	NA
bantam-3p_6	XM_008265575.1	-26.8	0.25414	NA	NA
bantam-3p_6	XM_008265637.1	-26.7	0.270557	NA	NA
bantam-3p_6	XM_008265680.2	-29	0.342335	-24.29	162
bantam-3p_6	XM_008265685.2	-23	0.737137	NA	NA
bantam-3p_6	XM_008265694.2	-28.4	0.59557	-44.5	312
bantam-3p_6	XM_008265695.2	-28.4	0.569426	-23.84	157
bantam-3p_6	XM_008265772.2	-26.6	0.23311	-23.58	154
bantam-3p_6	XM_008265807.2	-25.5	0.415905	-23.71	154
bantam-3p_6	XM_008265808.2	NA	NA	-23.22	151
bantam-3p_6	XM_008265815.2	-28.2	0.32145	NA	NA
bantam-3p_6	XM_008265824.2	-28.2	0.310087	NA	NA
bantam-3p_6	XM_008265881.2	-25.6	0.766775	NA	NA
bantam-3p_6	XM_008265883.2	NA	NA	-21.67	168
bantam-3p_6	XM_008266161.2	-27	0.62961	NA	NA
bantam-3p_6	XM_008266322.2	-29.8	0.1782	NA	NA
bantam-3p_6	XM_008266391.2	NA	NA	-23	151
bantam-3p_6	XM_008266400.2	-24.9	0.722607	NA	NA
bantam-3p_6	XM_008266530.2	NA	NA	-20.48	150
bantam-3p_6	XM_008266531.1	NA	NA	-20.48	150
bantam-3p_6	XM_008266759.2	-31	0.456023	NA	NA
bantam-3p_6	XM_008266926.2	-34.3	0.054144	NA	NA
bantam-3p_6	XM_008266971.2	-28.2	0.489798	NA	NA
bantam-3p_6	XM_008266973.2	-28.2	0.495588	NA	NA
bantam-3p_6	XM_008266977.2	-28.2	0.47027	NA	NA
bantam-3p_6	XM_008266983.2	NA	NA	-20.9	151
bantam-3p_6	XM_008266986.2	NA	NA	-20.9	151
bantam-3p_6	XM_008267153.2	-32.1	0.256639	-33.53	163
bantam-3p_6	XM_008267154.2	-32.1	0.256746	-33.53	163
bantam-3p_6	XM_008267251.2	-31.2	0.04623	NA	NA
bantam-3p_6	XM_008267446.2	-27.8	0.410572	NA	NA
bantam-3p_6	XM_008267518.2	-28.7	0.398133	NA	NA
bantam-3p_6	XM_008267542.2	-27.3	0.238962	NA	NA
bantam-3p_6	XM_008267629.2	NA	NA	-26.27	155
bantam-3p_6	XM_008267630.2	NA	NA	-26.27	155
bantam-3p_6	XM_008267850.2	-29.4	0.681552	NA	NA
bantam-3p_6	XM_008267851.2	-29.4	0.679645	NA	NA
bantam-3p_6	XM_008267852.2	-29.4	0.677965	NA	NA
bantam-3p_6	XM_008267853.2	-29.4	0.650487	NA	NA
bantam-3p_6	XM_008268000.2	-27.2	0.743881	-21.47	158
bantam-3p_6	XM_008268001.2	-27.2	0.742796	-21.47	158
bantam-3p_6	XM_008268055.2	NA	NA	-20.84	146
bantam-3p_6	XM_008268056.2	NA	NA	-20.84	146
bantam-3p_6	XM_008268059.2	NA	NA	-20.84	146
bantam-3p_6	XM_008268066.2	NA	NA	-20.84	146
bantam-3p_6	XM_008268130.2	-30	0.673374	NA	NA
bantam-3p_6	XM_008268131.2	-30	0.672154	NA	NA
bantam-3p_6	XM_008268132.2	-30	0.671871	NA	NA
bantam-3p_6	XM_008268133.2	-30	0.670645	NA	NA
bantam-3p_6	XM_008268134.2	-30	0.669982	NA	NA
bantam-3p_6	XM_008268135.2	-30	0.668746	NA	NA
bantam-3p_6	XM_008268136.2	-30	0.66846	NA	NA
bantam-3p_6	XM_008268137.2	-30	0.494908	NA	NA
bantam-3p_6	XM_008268138.2	-30	0.49443	NA	NA
bantam-3p_6	XM_008268139.2	-30	0.665681	NA	NA
bantam-3p_6	XM_008268140.2	-30	0.630054	NA	NA
bantam-3p_6	XM_008268177.2	NA	NA	-22.4	146
bantam-3p_6	XM_008268178.2	NA	NA	-22.4	146
bantam-3p_6	XM_008268179.2	NA	NA	-22.4	146
bantam-3p_6	XM_008268180.2	NA	NA	-22.4	146
bantam-3p_6	XM_008268256.2	-31.1	0.210082	-28.26	170
bantam-3p_6	XM_008268289.2	-27.6	0.741284	NA	NA
bantam-3p_6	XM_008268370.2	-27.2	0.687579	NA	NA
bantam-3p_6	XM_008268396.2	-24.8	0.726042	NA	NA
bantam-3p_6	XM_008268448.2	NA	NA	-24.35	157
bantam-3p_6	XM_008268449.2	NA	NA	-24.35	157
bantam-3p_6	XM_008268538.2	-25.3	0.363228	NA	NA
bantam-3p_6	XM_008268564.2	-26.3	0.702548	NA	NA
bantam-3p_6	XM_008268570.2	-29.1	0.599882	NA	NA
bantam-3p_6	XM_008268571.2	-29.1	0.479067	NA	NA
bantam-3p_6	XM_008268591.1	-25.3	0.376202	NA	NA
bantam-3p_6	XM_008268613.2	-29.5	0.382394	NA	NA
bantam-3p_6	XM_008268752.1	-24.7	0.716514	NA	NA
bantam-3p_6	XM_008268791.2	-25.8	0.729849	NA	NA
bantam-3p_6	XM_008268797.2	-25.8	0.724262	NA	NA
bantam-3p_6	XM_008268843.2	-29.5	0.503946	NA	NA
bantam-3p_6	XM_008268884.2	NA	NA	-22.99	160
bantam-3p_6	XM_008268959.2	NA	NA	-20.45	148
bantam-3p_6	XM_008269136.2	NA	NA	-22.22	153
bantam-3p_6	XM_008269215.2	-27.8	0.723903	NA	NA
bantam-3p_6	XM_008269271.2	-22.6	0.741303	NA	NA
bantam-3p_6	XM_008269274.1	-24.7	0.57763	NA	NA
bantam-3p_6	XM_008269280.2	-26.6	0.234804	NA	NA
bantam-3p_6	XM_008269281.2	-24.3	0.783046	NA	NA
bantam-3p_6	XM_008269591.2	-27.3	0.218191	NA	NA
bantam-3p_6	XM_008269644.2	NA	NA	-21.06	150
bantam-3p_6	XM_008269645.2	NA	NA	-21.06	150
bantam-3p_6	XM_008269797.2	-29.7	0.132163	NA	NA
bantam-3p_6	XM_008269840.2	-22.5	0.679042	NA	NA
bantam-3p_6	XM_008269846.2	-27.4	0.770968	NA	NA
bantam-3p_6	XM_008269847.2	-27.4	0.775595	NA	NA
bantam-3p_6	XM_008269935.2	-26.3	0.56629	NA	NA
bantam-3p_6	XM_008269936.2	-26.3	0.386875	NA	NA
bantam-3p_6	XM_008269938.2	-27.4	0.645166	NA	NA
bantam-3p_6	XM_008269987.2	-24	0.768635	NA	NA
bantam-3p_6	XM_008270037.2	-26.1	0.296282	NA	NA
bantam-3p_6	XM_008270038.2	-26.1	0.222049	NA	NA
bantam-3p_6	XM_008270043.2	NA	NA	-26.63	162
bantam-3p_6	XM_008270243.2	NA	NA	-21.76	151
bantam-3p_6	XM_008270290.2	NA	NA	-21.85	148
bantam-3p_6	XM_008270682.2	-23.9	0.784767	NA	NA
bantam-3p_6	XM_008270703.2	-28.3	0.177738	NA	NA
bantam-3p_6	XM_008270779.2	-24.1	0.777088	NA	NA
bantam-3p_6	XM_008270930.2	-28.3	0.506768	NA	NA
bantam-3p_6	XM_008270963.2	-24.3	0.636091	NA	NA
bantam-3p_6	XM_008271067.2	-26.5	0.712565	-23.44	156
bantam-3p_6	XM_008271070.2	-28.6	0.548328	NA	NA
bantam-3p_6	XM_008271102.2	-28	0.549469	NA	NA
bantam-3p_6	XM_008271294.2	NA	NA	-21.79	149
bantam-3p_6	XM_008271383.2	-29.4	0.124448	NA	NA
bantam-3p_6	XM_008271564.2	-26.3	0.618254	NA	NA
bantam-3p_6	XM_008271698.2	-24	0.789681	NA	NA
bantam-3p_6	XM_008271705.2	-31.8	0.046512	NA	NA
bantam-3p_6	XM_008271715.2	NA	NA	-20.67	158
bantam-3p_6	XM_008271716.2	NA	NA	-20.67	158
bantam-3p_6	XM_008271725.2	-25.3	0.757618	NA	NA
bantam-3p_6	XM_008271851.2	-25.8	0.463591	NA	NA
bantam-3p_6	XM_008271852.2	-25.8	0.462551	NA	NA
bantam-3p_6	XM_008271853.2	-25.8	0.414394	NA	NA
bantam-3p_6	XM_008271993.2	-23.6	0.654154	NA	NA
bantam-3p_6	XM_008272052.2	-26.2	0.674787	NA	NA
bantam-3p_6	XM_008272198.2	-29	0.257683	NA	NA
bantam-3p_6	XM_008272226.2	-24.7	0.751115	NA	NA
bantam-3p_6	XM_008272227.2	-24.7	0.760817	NA	NA
bantam-3p_6	XM_008272231.2	-24.7	0.740728	NA	NA
bantam-3p_6	XM_008272279.2	-25.9	0.66826	NA	NA
bantam-3p_6	XM_008272322.2	-27.6	0.361882	NA	NA
bantam-3p_6	XM_008272441.2	-25.6	0.725931	NA	NA
bantam-3p_6	XM_008272670.2	-28.7	0.587164	NA	NA
bantam-3p_6	XM_008272747.2	NA	NA	-20.07	145
bantam-3p_6	XM_008272748.2	NA	NA	-20.07	145
bantam-3p_6	XM_008272749.2	NA	NA	-20.07	145
bantam-3p_6	XM_008272750.2	NA	NA	-20.07	145
bantam-3p_6	XM_008272813.2	-25.5	0.476828	NA	NA
bantam-3p_6	XM_008272858.2	-27.1	0.544057	NA	NA
bantam-3p_6	XM_008272926.2	NA	NA	-21.94	161
bantam-3p_6	XM_008272982.2	-28.7	0.746446	NA	NA
bantam-3p_6	XM_008272994.2	-27.5	0.320365	NA	NA
bantam-3p_6	XM_008273189.2	-26.1	0.368826	NA	NA
bantam-3p_6	XM_008273288.1	-23.4	0.782642	NA	NA
bantam-3p_6	XM_008273470.2	-21.8	0.791342	NA	NA
bantam-3p_6	XM_008273594.2	NA	NA	-20.41	152
bantam-3p_6	XM_008273627.2	NA	NA	-20.86	155
bantam-3p_6	XM_008273629.2	NA	NA	-20.86	155
bantam-3p_6	XM_008273798.2	-28.7	0.337903	-25.81	170
bantam-3p_6	XM_008273918.2	-26.6	0.743872	NA	NA
bantam-3p_6	XM_008273919.1	-26.6	0.723059	NA	NA
bantam-3p_6	XM_008273920.2	-26.6	0.738333	NA	NA
bantam-3p_6	XM_008273922.2	-26.6	0.742995	NA	NA
bantam-3p_6	XM_008273923.2	-26.6	0.731164	NA	NA
bantam-3p_6	XM_008273999.2	NA	NA	-20.8	149
bantam-3p_6	XM_008274055.2	NA	NA	-21.88	154
bantam-3p_6	XM_008274142.2	-26.4	0.472487	NA	NA
bantam-3p_6	XM_008274143.2	NA	NA	-21.64	157
bantam-3p_6	XM_008274144.2	NA	NA	-21.64	157
bantam-3p_6	XM_008274231.2	-29.7	0.221456	-24.93	163
bantam-3p_6	XM_008274340.2	-25.5	0.626035	NA	NA
bantam-3p_6	XM_008274363.2	-26.4	0.612024	NA	NA
bantam-3p_6	XM_008274704.2	-25.7	0.638118	NA	NA
bantam-3p_6	XM_008274816.1	-25.4	0.092433	NA	NA
bantam-3p_6	XM_008274844.2	NA	NA	-22.49	158
bantam-3p_6	XM_008274932.2	-26.9	0.422053	NA	NA
bantam-3p_6	XM_008274944.2	-25.3	0.718618	NA	NA
bantam-3p_6	XM_008274946.2	-25.3	0.673054	NA	NA
bantam-3p_6	XM_008275276.2	-27.4	0.309849	NA	NA
bantam-3p_6	XM_008275277.2	-27.4	0.290051	NA	NA
bantam-3p_6	XM_008275449.2	NA	NA	-20.92	151
bantam-3p_6	XM_017337563.1	NA	NA	-21.86	146
bantam-3p_6	XM_017337583.1	-28.2	0.617776	NA	NA
bantam-3p_6	XM_017337614.1	-32.3	0.141188	NA	NA
bantam-3p_6	XM_017337616.1	-32.3	0.129742	NA	NA
bantam-3p_6	XM_017337636.1	-24.7	0.742051	NA	NA
bantam-3p_6	XM_017337713.1	-27.3	0.249575	NA	NA
bantam-3p_6	XM_017337731.1	-24.4	0.756032	NA	NA
bantam-3p_6	XM_017337732.1	-24.4	0.457654	NA	NA
bantam-3p_6	XM_017337751.1	-26.5	0.777479	NA	NA
bantam-3p_6	XM_017337814.1	NA	NA	-20.58	151
bantam-3p_6	XM_017337869.1	-26.8	0.68448	NA	NA
bantam-3p_6	XM_017337888.1	-26.6	0.565113	NA	NA
bantam-3p_6	XM_017338056.1	-25.6	0.62513	NA	NA
bantam-3p_6	XM_017338069.1	-26.7	0.786899	NA	NA
bantam-3p_6	XM_017338070.1	-26.7	0.789939	NA	NA
bantam-3p_6	XM_017338072.1	-26.7	0.771769	NA	NA
bantam-3p_6	XM_017338073.1	-26.7	0.797813	NA	NA
bantam-3p_6	XM_017338099.1	-25.5	0.422714	NA	NA
bantam-3p_6	XM_017338100.1	-23.9	0.653659	NA	NA
bantam-3p_6	XM_017338232.1	-26.6	0.54685	NA	NA
bantam-3p_6	XM_017338331.1	-22.6	0.792657	NA	NA
bantam-3p_6	XM_017338354.1	-30.1	0.402396	-21.05	153
bantam-3p_6	XM_017338497.1	-30	0.519077	-25.31	171
bantam-3p_6	XM_017338498.1	-30	0.506631	-25.31	171
bantam-3p_6	XM_017338499.1	-30	0.503835	-25.31	171
bantam-3p_6	XM_017338500.1	-30	0.500393	-25.31	171
bantam-3p_6	XM_017338507.1	NA	NA	-20.02	155
bantam-3p_6	XM_017338512.1	-24.2	0.653802	NA	NA
bantam-3p_6	XM_017338516.1	-26.6	0.653096	NA	NA
bantam-3p_6	XM_017338625.1	-23.6	0.797868	NA	NA
bantam-3p_6	XM_017338626.1	-24.6	0.606928	NA	NA
bantam-3p_6	XM_017338676.1	NA	NA	-20.2	162
bantam-3p_6	XM_017338677.1	NA	NA	-20.2	162
bantam-3p_6	XM_017338681.1	NA	NA	-20.2	162
bantam-3p_6	XM_017338748.1	-28.8	0.740283	NA	NA
bantam-3p_6	XM_017338758.1	-23.8	0.601366	NA	NA
bantam-3p_6	XM_017338763.1	-27.4	0.504967	NA	NA
bantam-3p_6	XM_017338770.1	-28	0.790971	NA	NA
bantam-3p_6	XM_017338797.1	NA	NA	-21.73	146
bantam-3p_6	XM_017338798.1	NA	NA	-21.73	146
bantam-3p_6	XM_017338988.1	-28.4	0.79482	NA	NA
bantam-3p_6	XM_017338989.1	-28.4	0.793925	NA	NA
bantam-3p_6	XM_017338990.1	-28.4	0.793026	NA	NA
bantam-3p_6	XM_017338991.1	-28.4	0.792122	NA	NA
bantam-3p_6	XM_017338992.1	-28.4	0.791099	NA	NA
bantam-3p_6	XM_017338993.1	-28.4	0.790643	NA	NA
bantam-3p_6	XM_017338994.1	-28.4	0.788806	NA	NA
bantam-3p_6	XM_017338995.1	-28.4	0.786484	NA	NA
bantam-3p_6	XM_017338996.1	-28.4	0.786367	NA	NA
bantam-3p_6	XM_017338997.1	-28.4	0.785546	NA	NA
bantam-3p_6	XM_017338998.1	-28.4	0.785429	NA	NA
bantam-3p_6	XM_017338999.1	-28.4	0.784605	NA	NA
bantam-3p_6	XM_017339000.1	-28.4	0.784486	NA	NA
bantam-3p_6	XM_017339001.1	-28.4	0.783539	NA	NA
bantam-3p_6	XM_017339002.1	-28.4	0.786717	NA	NA
bantam-3p_6	XM_017339003.1	-28.4	0.78484	NA	NA
bantam-3p_6	XM_017339004.1	-28.4	0.777752	NA	NA
bantam-3p_6	XM_017339005.1	-28.4	0.77677	NA	NA
bantam-3p_6	XM_017339006.1	-28.4	0.776647	NA	NA
bantam-3p_6	XM_017339007.1	-28.4	0.775659	NA	NA
bantam-3p_6	XM_017339008.1	-28.4	0.774666	NA	NA
bantam-3p_6	XM_017339036.1	-28.6	0.589538	NA	NA
bantam-3p_6	XM_017339042.1	NA	NA	-21.94	150
bantam-3p_6	XM_017339102.1	NA	NA	-22.54	152
bantam-3p_6	XM_017339174.1	-26.6	0.484373	NA	NA
bantam-3p_6	XM_017339215.1	-24.5	0.244081	NA	NA
bantam-3p_6	XM_017339274.1	-25.9	0.76817	NA	NA
bantam-3p_6	XM_017339291.1	-24.3	0.792345	NA	NA
bantam-3p_6	XM_017339303.1	-23.6	0.63094	NA	NA
bantam-3p_6	XM_017339311.1	-26.4	0.793963	NA	NA
bantam-3p_6	XM_017339427.1	-26.4	0.748531	NA	NA
bantam-3p_6	XM_017339432.1	-23.5	0.721935	NA	NA
bantam-3p_6	XM_017339605.1	-28.8	0.139021	NA	NA
bantam-3p_6	XM_017339656.1	-23.3	0.674272	NA	NA
bantam-3p_6	XM_017339810.1	NA	NA	-20.67	155
bantam-3p_6	XM_017339884.1	-24.6	0.502394	NA	NA
bantam-3p_6	XM_017339885.1	-24.6	0.446462	NA	NA
bantam-3p_6	XM_017339896.1	NA	NA	-20.48	155
bantam-3p_6	XM_017340108.1	-24.6	0.546475	NA	NA
bantam-3p_6	XM_017340155.1	-25.9	0.408758	NA	NA
bantam-3p_6	XM_017340176.1	-28.5	0.473418	NA	NA
bantam-3p_6	XM_017340177.1	-28.5	0.449569	NA	NA
bantam-3p_6	XM_017340180.1	-22.5	0.66985	NA	NA
bantam-3p_6	XM_017340239.1	NA	NA	-25.08	150
bantam-3p_6	XM_017340260.1	-25.3	0.775239	NA	NA
bantam-3p_6	XM_017340264.1	-23.6	0.666919	NA	NA
bantam-3p_6	XM_017340277.1	NA	NA	-21.79	146
bantam-3p_6	XM_017340282.1	-26.7	0.691917	NA	NA
bantam-3p_6	XM_017340283.1	-26.7	0.672786	NA	NA
bantam-3p_6	XM_017340284.1	-26.7	0.493641	NA	NA
bantam-3p_6	XM_017340372.1	-22.5	0.743315	NA	NA
bantam-3p_6	XM_017340387.1	-22.5	0.68175	NA	NA
bantam-3p_6	XM_017340400.1	-28.5	0.757004	NA	NA
bantam-3p_6	XM_017340414.1	-26.8	0.791473	NA	NA
bantam-3p_6	XM_017340552.1	-25	0.772849	NA	NA
bantam-3p_6	XM_017340559.1	-25	0.743043	NA	NA
bantam-3p_6	XM_017340597.1	-31.8	0.051539	NA	NA
bantam-3p_6	XM_017340683.1	-30.5	0.100303	NA	NA
bantam-3p_6	XM_017340741.1	NA	NA	-22.31	157
bantam-3p_6	XM_017340786.1	NA	NA	-22.29	157
bantam-3p_6	XM_017340787.1	NA	NA	-22.29	157
bantam-3p_6	XM_017340788.1	NA	NA	-22.29	157
bantam-3p_6	XM_017340789.1	NA	NA	-22.29	157
bantam-3p_6	XM_017340977.1	-27.1	0.750679	NA	NA
bantam-3p_6	XM_017341235.1	NA	NA	-23.4	171
bantam-3p_6	XM_017341247.1	-26.3	0.711434	NA	NA
bantam-3p_6	XM_017341432.1	-27.8	0.700191	NA	NA
bantam-3p_6	XM_017341468.1	NA	NA	-21.2	154
bantam-3p_6	XM_017341469.1	NA	NA	-21.2	154
bantam-3p_6	XM_017341470.1	NA	NA	-21.2	154
bantam-3p_6	XM_017341471.1	NA	NA	-21.2	154
bantam-3p_6	XM_017341472.1	NA	NA	-21.2	154
bantam-3p_6	XM_017341473.1	NA	NA	-21.2	154
bantam-3p_6	XM_017341476.1	NA	NA	-25.04	155
bantam-3p_6	XM_017341564.1	-26.9	0.676995	NA	NA
bantam-3p_6	XM_017341607.1	-26.8	0.650284	NA	NA
bantam-3p_6	XM_017341613.1	-24.2	0.687207	NA	NA
bantam-3p_6	XM_017341700.1	NA	NA	-21.56	145
bantam-3p_6	XM_017341712.1	-26.6	0.378817	-22.65	158
bantam-3p_6	XM_017341713.1	-26.6	0.377964	-22.65	158
bantam-3p_6	XM_017341729.1	-28.9	0.336965	NA	NA
bantam-3p_6	XM_017341799.1	-30.5	0.046195	-30.29	168
bantam-3p_6	XM_017341878.1	-28.3	0.37686	NA	NA
bantam-3p_6	XM_017341923.1	-28.1	0.481453	NA	NA
bantam-3p_6	XM_017341940.1	NA	NA	-21.34	149
bantam-3p_6	XM_017342183.1	NA	NA	-20.37	167
bantam-3p_6	XM_017342208.1	-26.9	0.746048	-25.7	154
bantam-3p_6	XM_017342216.1	NA	NA	-26.2	167
bantam-3p_6	XM_017342366.1	-26.2	0.392388	NA	NA
bantam-3p_6	XM_017342403.1	NA	NA	-21.22	156
bantam-3p_6	XM_017342416.1	-24.7	0.660293	NA	NA
bantam-3p_6	XM_017342447.1	-28.2	0.485346	NA	NA
bantam-3p_6	XM_017342490.1	NA	NA	-21.46	153
bantam-3p_6	XM_017342563.1	-28.3	0.283285	NA	NA
bantam-3p_6	XM_017342581.1	-28.6	0.324726	NA	NA
bantam-3p_6	XM_017342672.1	NA	NA	-21.98	150
bantam-3p_6	XM_017342790.1	NA	NA	-23.14	167
bantam-3p_6	XM_017342806.1	-29.9	0.457759	NA	NA
bantam-3p_6	XM_017342925.1	-28.1	0.632274	NA	NA
bantam-3p_6	XM_017342927.1	-28.1	0.631519	NA	NA
bantam-3p_6	XM_017342932.1	-28.1	0.626443	NA	NA
bantam-3p_6	XM_017342940.1	-28.1	0.632274	NA	NA
bantam-3p_6	XM_017342943.1	-28.1	0.626954	NA	NA
bantam-3p_6	XM_017342947.1	-28.1	0.60911	NA	NA
bantam-3p_6	XM_017342948.1	-28.1	0.601203	NA	NA
bantam-3p_6	XM_017342951.1	-28.1	0.621632	NA	NA
bantam-3p_6	XM_017342970.1	-28.6	0.745763	NA	NA
bantam-3p_6	XM_017343031.1	-26.4	0.603977	NA	NA
bantam-3p_6	XM_017343059.1	-26.8	0.725249	NA	NA
bantam-3p_6	XM_017343061.1	-26.8	0.717345	NA	NA
bantam-3p_6	XM_017343184.1	-25.1	0.775197	NA	NA
bantam-3p_6	XM_017343185.1	-25.1	0.780617	NA	NA
bantam-3p_6	XM_017343186.1	-25.1	0.768072	NA	NA
bantam-3p_6	XM_017343187.1	-25.1	0.766302	NA	NA
bantam-3p_6	XM_017343188.1	-30.5	0.14524	NA	NA
bantam-3p_6	XM_017343222.1	NA	NA	-22.44	164
bantam-3p_6	XM_017343234.1	-24.9	0.74877	NA	NA
bantam-3p_6	XM_017343245.1	-30.1	0.218361	NA	NA
bantam-3p_6	XM_017343248.1	-30.1	0.212266	NA	NA
bantam-3p_6	XM_017343267.1	NA	NA	-20.17	146
bantam-3p_6	XM_017343279.1	NA	NA	-21.09	149
bantam-3p_6	XM_017343282.1	NA	NA	-21.09	149
bantam-3p_6	XM_017343328.1	NA	NA	-21.61	163
bantam-3p_6	XM_017343329.1	NA	NA	-21.61	163
bantam-3p_6	XM_017343330.1	NA	NA	-21.61	163
bantam-3p_6	XM_017343339.1	NA	NA	-21.05	151
bantam-3p_6	XM_017343340.1	NA	NA	-21.05	151
bantam-3p_6	XM_017343341.1	NA	NA	-21.05	151
bantam-3p_6	XM_017343368.1	-25.6	0.704173	NA	NA
bantam-3p_6	XM_017343374.1	NA	NA	-21.03	151
bantam-3p_6	XM_017343395.1	-26.5	0.716443	NA	NA
bantam-3p_6	XM_017343396.1	-26.5	0.677127	NA	NA
bantam-3p_6	XM_017343397.1	-26.5	0.675345	NA	NA
bantam-3p_6	XM_017343398.1	-26.5	0.673101	NA	NA
bantam-3p_6	XM_017343399.1	-26.5	0.667646	NA	NA
bantam-3p_6	XM_017343401.1	-26.5	0.641328	NA	NA
bantam-3p_6	XM_017343428.1	-29.1	0.226445	NA	NA
bantam-3p_6	XM_017343442.1	NA	NA	-21.56	149
bantam-3p_6	XM_017343443.1	NA	NA	-21.56	149
bantam-3p_6	XM_017343510.1	-26.5	0.797919	NA	NA
bantam-3p_6	XM_017343591.1	NA	NA	-46.28	308
bantam-3p_6	XM_017343610.1	-25.3	0.578604	NA	NA
bantam-3p_6	XM_017343648.1	-32.4	0.110986	NA	NA
bantam-3p_6	XM_017343678.1	-24.9	0.547278	-22.04	160
bantam-3p_6	XM_017343724.1	NA	NA	-22.08	157
bantam-3p_6	XM_017343751.1	-30.9	0.149071	-30.45	158
bantam-3p_6	XM_017343752.1	-30.9	0.133591	-30.45	158
bantam-3p_6	XM_017343772.1	-25.2	0.718643	NA	NA
bantam-3p_6	XM_017343774.1	-25.2	0.715167	NA	NA
bantam-3p_6	XM_017343775.1	-25.2	0.617394	NA	NA
bantam-3p_6	XM_017343815.1	-26.8	0.638915	NA	NA
bantam-3p_6	XM_017343821.1	-26.4	0.776924	-25.66	166
bantam-3p_6	XM_017343823.1	-26.4	0.735722	-25.66	166
bantam-3p_6	XM_017343826.1	NA	NA	-25.66	166
bantam-3p_6	XM_017344057.1	-27.1	0.36255	NA	NA
bantam-3p_6	XM_017344074.1	NA	NA	-25.04	159
bantam-3p_6	XM_017344076.1	NA	NA	-25.04	159
bantam-3p_6	XM_017344103.1	-30.7	0.211248	NA	NA
bantam-3p_6	XM_017344152.1	-23.9	0.791905	NA	NA
bantam-3p_6	XM_017344153.1	-23.9	0.784134	NA	NA
bantam-3p_6	XM_017344327.1	-26.8	0.745045	NA	NA
bantam-3p_6	XM_017344334.1	-26.4	0.787152	NA	NA
bantam-3p_6	XM_017344405.1	-29.9	0.255639	NA	NA
bantam-3p_6	XM_017344427.1	-27.7	0.607657	NA	NA
bantam-3p_6	XM_017344428.1	-27.7	0.601792	NA	NA
bantam-3p_6	XM_017344431.1	-26.7	0.570666	NA	NA
bantam-3p_6	XM_017344449.1	NA	NA	-23.84	151
bantam-3p_6	XM_017344450.1	NA	NA	-23.84	151
bantam-3p_6	XM_017344526.1	NA	NA	-23.1	154
bantam-3p_6	XM_017344648.1	-28	0.779859	NA	NA
bantam-3p_6	XM_017344715.1	-26	0.771496	NA	NA
bantam-3p_6	XM_017344752.1	-31.1	0.211799	NA	NA
bantam-3p_6	XM_017344944.1	-28.5	0.079412	NA	NA
bantam-3p_6	XM_017344987.1	NA	NA	-22.34	157
bantam-3p_6	XM_017345041.1	-26.4	0.480311	-22.43	162
bantam-3p_6	XM_017345060.1	-25.4	0.732085	NA	NA
bantam-3p_6	XM_017345061.1	-25.4	0.711552	NA	NA
bantam-3p_6	XM_017345081.1	-27.8	0.364331	-25.08	159
bantam-3p_6	XM_017345300.1	-23.8	0.444473	NA	NA
bantam-3p_6	XM_017345303.1	-27.2	0.546561	-23.45	163
bantam-3p_6	XM_017345439.1	-30.2	0.409701	NA	NA
bantam-3p_6	XM_017345472.1	-24	0.762033	NA	NA
bantam-3p_6	XM_017345648.1	-28.9	0.486024	NA	NA
bantam-3p_6	XM_017345848.1	-28	0.148186	-23.81	164
bantam-3p_6	XM_017345872.1	NA	NA	-22.38	148
bantam-3p_6	XM_017345962.1	-28.7	0.660394	NA	NA
bantam-3p_6	XM_017345963.1	-28.7	0.643066	NA	NA
bantam-3p_6	XM_017345973.1	-27.5	0.610648	NA	NA
bantam-3p_6	XM_017345974.1	-27.5	0.655837	NA	NA
bantam-3p_6	XM_017345975.1	-27.5	0.596237	NA	NA
bantam-3p_6	XM_017345976.1	-27.5	0.623696	NA	NA
bantam-3p_6	XM_017345977.1	-27.5	0.597086	NA	NA
bantam-3p_6	XM_017346060.1	-26.2	0.259346	NA	NA
bantam-3p_6	XM_017346075.1	-28.6	0.559914	NA	NA
bantam-3p_6	XM_017346428.1	-24.7	0.747272	NA	NA
bantam-3p_6	XM_017346431.1	-24.7	0.717097	NA	NA
bantam-3p_6	XM_017346465.1	-29	0.342665	-24.29	162
bantam-3p_6	XM_017346466.1	-29	0.3045	-24.29	162
bantam-3p_6	XM_017346471.1	-25.6	0.533608	NA	NA
bantam-3p_6	XM_017346528.1	-24.4	0.709621	-24.22	150
bantam-3p_6	XM_017346606.1	NA	NA	-21.51	154
bantam-3p_6	XM_017346607.1	NA	NA	-21.51	154
bantam-3p_6	XM_017346620.1	-26.5	0.616303	-21.39	141
bantam-3p_6	XM_017346797.1	-28	0.45091	-24.86	169
bantam-3p_6	XM_017346798.1	-28	0.384715	-24.86	169
bantam-3p_6	XM_017347084.1	-34.3	0.054086	NA	NA
bantam-3p_6	XM_017347116.1	NA	NA	-20.9	151
bantam-3p_6	XM_017347239.1	NA	NA	-22.89	154
bantam-3p_6	XM_017347240.1	NA	NA	-22.89	154
bantam-3p_6	XM_017347421.1	-27.1	0.696625	NA	NA
bantam-3p_6	XM_017347558.1	NA	NA	-24.38	162
bantam-3p_6	XM_017347629.1	-27.2	0.74413	-21.47	158
bantam-3p_6	XM_017347643.1	NA	NA	-22.98	156
bantam-3p_6	XM_017347644.1	NA	NA	-22.98	156
bantam-3p_6	XM_017347656.1	NA	NA	-20.84	146
bantam-3p_6	XM_017347744.1	-27.6	0.736037	NA	NA
bantam-3p_6	XM_017347745.1	-27.6	0.737253	NA	NA
bantam-3p_6	XM_017347849.1	-26.3	0.513299	NA	NA
bantam-3p_6	XM_017347852.1	-29.1	0.488452	NA	NA
bantam-3p_6	XM_017347853.1	-29.1	0.536405	NA	NA
bantam-3p_6	XM_017347959.1	-25.2	0.713295	NA	NA
bantam-3p_6	XM_017348000.1	-27.8	0.728545	NA	NA
bantam-3p_6	XM_017348099.1	NA	NA	-22.22	153
bantam-3p_6	XM_017348137.1	-28	0.78793	NA	NA
bantam-3p_6	XM_017348150.1	-27.8	0.677679	NA	NA
bantam-3p_6	XM_017348264.1	NA	NA	-23.31	157
bantam-3p_6	XM_017348280.1	-25.5	0.773734	NA	NA
bantam-3p_6	XM_017348335.1	-25.5	0.341785	NA	NA
bantam-3p_6	XM_017348459.1	-25.7	0.767182	NA	NA
bantam-3p_6	XM_017348460.1	-25.7	0.766585	NA	NA
bantam-3p_6	XM_017348461.1	-25.7	0.726281	NA	NA
bantam-3p_6	XM_017348462.1	-25.7	0.759445	NA	NA
bantam-3p_6	XM_017348463.1	-25.7	0.760061	NA	NA
bantam-3p_6	XM_017348464.1	-25.7	0.717786	NA	NA
bantam-3p_6	XM_017348465.1	-25.7	0.695967	NA	NA
bantam-3p_6	XM_017348466.1	-25.7	0.73208	NA	NA
bantam-3p_6	XM_017348467.1	-25.7	0.759907	NA	NA
bantam-3p_6	XM_017348468.1	-25.7	0.723601	NA	NA
bantam-3p_6	XM_017348469.1	-25.7	0.705561	NA	NA
bantam-3p_6	XM_017348470.1	-25.7	0.705176	NA	NA
bantam-3p_6	XM_017348522.1	-27.9	0.691586	-23.3	154
bantam-3p_6	XM_017348523.1	-27.9	0.684614	-23.3	154
bantam-3p_6	XM_017348524.1	-27.9	0.680982	-23.3	154
bantam-3p_6	XM_017348525.1	-27.9	0.687059	-23.3	154
bantam-3p_6	XM_017348696.1	-27.4	0.659233	NA	NA
bantam-3p_6	XM_017348738.1	NA	NA	-26.63	162
bantam-3p_6	XM_017348830.1	-26.5	0.538185	NA	NA
bantam-3p_6	XM_017348847.1	-29.8	0.315556	NA	NA
bantam-3p_6	XM_017348854.1	-23.9	0.779002	NA	NA
bantam-3p_6	XM_017348864.1	NA	NA	-21.96	152
bantam-3p_6	XM_017348937.1	NA	NA	-21.74	147
bantam-3p_6	XM_017349023.1	-26.5	0.704229	-23.44	156
bantam-3p_6	XM_017349104.1	-29.4	0.353904	NA	NA
bantam-3p_6	XM_017349105.1	NA	NA	-20.08	151
bantam-3p_6	XM_017349106.1	NA	NA	-20.08	151
bantam-3p_6	XM_017349107.1	NA	NA	-20.08	151
bantam-3p_6	XM_017349108.1	NA	NA	-20.08	151
bantam-3p_6	XM_017349109.1	NA	NA	-20.08	151
bantam-3p_6	XM_017349110.1	NA	NA	-20.08	151
bantam-3p_6	XM_017349111.1	NA	NA	-20.08	151
bantam-3p_6	XM_017349112.1	NA	NA	-20.08	151
bantam-3p_6	XM_017349128.1	NA	NA	-20.6	162
bantam-3p_6	XM_017349150.1	NA	NA	-21.71	156
bantam-3p_6	XM_017349152.1	-23.9	0.533263	-21.71	156
bantam-3p_6	XM_017349165.1	NA	NA	-20.29	145
bantam-3p_6	XM_017349196.1	-26.4	0.738316	NA	NA
bantam-3p_6	XM_017349197.1	-26.4	0.731967	NA	NA
bantam-3p_6	XM_017349198.1	-26.4	0.722711	NA	NA
bantam-3p_6	XM_017349199.1	-26.4	0.719945	NA	NA
bantam-3p_6	XM_017349200.1	-26.4	0.710228	NA	NA
bantam-3p_6	XM_017349270.1	-27.2	0.37549	NA	NA
bantam-3p_6	XM_017349277.1	-31.8	0.039349	NA	NA
bantam-3p_6	XM_017349297.1	-28.6	0.466713	NA	NA
bantam-3p_6	XM_017349330.1	NA	NA	-23.34	158
bantam-3p_6	XM_017349331.1	NA	NA	-23.34	158
bantam-3p_6	XM_017349344.1	NA	NA	-23.14	157
bantam-3p_6	XM_017349345.1	-25	0.708228	NA	NA
bantam-3p_6	XM_017349355.1	-25.5	0.488623	NA	NA
bantam-3p_6	XM_017349424.1	-25.6	0.601124	NA	NA
bantam-3p_6	XM_017349456.1	-23.6	0.790941	NA	NA
bantam-3p_6	XM_017349474.1	-26.5	0.705034	NA	NA
bantam-3p_6	XM_017349524.1	-24.7	0.751369	NA	NA
bantam-3p_6	XM_017349528.1	-30.5	0.355581	NA	NA
bantam-3p_6	XM_017349529.1	-30.5	0.348779	NA	NA
bantam-3p_6	XM_017349530.1	-30.5	0.353787	NA	NA
bantam-3p_6	XM_017349531.1	-30.5	0.343783	NA	NA
bantam-3p_6	XM_017349532.1	-30.5	0.343133	NA	NA
bantam-3p_6	XM_017349533.1	-30.5	0.34749	NA	NA
bantam-3p_6	XM_017349534.1	-30.5	0.336053	NA	NA
bantam-3p_6	XM_017349535.1	-30.5	0.330275	NA	NA
bantam-3p_6	XM_017349536.1	-30.5	0.331363	NA	NA
bantam-3p_6	XM_017349537.1	-30.5	0.315196	NA	NA
bantam-3p_6	XM_017349538.1	-30.5	0.302515	NA	NA
bantam-3p_6	XM_017349539.1	-30.5	0.309266	NA	NA
bantam-3p_6	XM_017349579.1	-34.4	0.068335	NA	NA
bantam-3p_6	XM_017349580.1	-34.4	0.069948	NA	NA
bantam-3p_6	XM_017349582.1	-34.4	0.072534	NA	NA
bantam-3p_6	XM_017349583.1	-34.4	0.071166	NA	NA
bantam-3p_6	XM_017349650.1	NA	NA	-21.05	166
bantam-3p_6	XM_017349711.1	NA	NA	-20.14	161
bantam-3p_6	XM_017349731.1	NA	NA	-21.75	152
bantam-3p_6	XM_017349975.1	NA	NA	-20.85	162
bantam-3p_6	XM_017350015.1	NA	NA	-22.54	156
bantam-3p_6	XM_017350182.1	NA	NA	-20.86	155
bantam-3p_6	XM_017350183.1	NA	NA	-20.86	155
bantam-3p_6	XM_017350184.1	NA	NA	-20.86	155
bantam-3p_6	XM_017350185.1	NA	NA	-20.86	155
bantam-3p_6	XM_017350186.1	NA	NA	-20.86	155
bantam-3p_6	XM_017350188.1	NA	NA	-20.86	155
bantam-3p_6	XM_017350237.1	-27.2	0.720173	-22.96	149
bantam-3p_6	XM_017350463.1	NA	NA	-21.64	157
bantam-3p_6	XM_017350499.1	-25.1	0.687047	NA	NA
bantam-3p_6	XM_017350567.1	NA	NA	-22.35	158
bantam-3p_6	XM_017350693.1	-25.7	0.738254	NA	NA
bantam-3p_6	XM_017350765.1	NA	NA	-22.49	158
bantam-3p_6	XM_017350778.1	-25.6	0.761872	NA	NA
bantam-3p_6	XM_017350826.1	-25.3	0.744913	NA	NA
bantam-3p_6	XM_017350827.1	-25.3	0.70439	NA	NA
bantam-3p_6	XR_001792285.1	-27.3	0.060187	NA	NA
bantam-3p_6	XR_001792286.1	-25.8	0.39873	-23.28	151
bantam-3p_6	XR_001792349.1	NA	NA	-21.69	143
bantam-3p_6	XR_001792393.1	-24.5	0.692601	NA	NA
bantam-3p_6	XR_001792412.1	-24.6	0.606928	NA	NA
bantam-3p_6	XR_001792465.1	-26.4	0.710503	NA	NA
bantam-3p_6	XR_001792471.1	NA	NA	-25.48	151
bantam-3p_6	XR_001792657.1	-25.7	0.729987	NA	NA
bantam-3p_6	XR_001792702.1	-26	0.646319	NA	NA
bantam-3p_6	XR_001792779.1	-27.6	0.036606	NA	NA
bantam-3p_6	XR_001792787.1	-25.6	0.066259	NA	NA
bantam-3p_6	XR_001792789.1	-23.7	0.694849	NA	NA
bantam-3p_6	XR_001792893.1	-23.5	0.460682	NA	NA
bantam-3p_6	XR_001792954.1	-23.9	0.771061	-22.33	159
bantam-3p_6	XR_001792959.1	-22.5	0.412969	NA	NA
bantam-3p_6	XR_001792975.1	-23.1	0.769701	NA	NA
bantam-3p_6	XR_001792980.1	-24.4	0.349821	NA	NA
bantam-3p_6	XR_001793029.1	-23.2	0.66611	NA	NA
bantam-3p_6	XR_001793091.1	-23.6	0.665207	NA	NA
bantam-3p_6	XR_001793093.1	-23.6	0.665207	NA	NA
bantam-3p_6	XR_001793099.1	-27.3	0.434924	-25.78	153
bantam-3p_6	XR_001793130.1	NA	NA	-20.76	141
bantam-3p_6	XR_001793131.1	NA	NA	-20.76	141
bantam-3p_6	XR_001793132.1	NA	NA	-20.76	141
bantam-3p_6	XR_001793133.1	NA	NA	-20.76	141
bantam-3p_6	XR_001793371.1	-27.2	0.108141	NA	NA
bantam-3p_6	XR_001793391.1	NA	NA	-21.06	151
bantam-3p_6	XR_001793421.1	-24.4	0.470976	NA	NA
bantam-3p_6	XR_001793524.1	-28.8	0.101983	NA	NA
bantam-3p_6	XR_001793628.1	-26.4	0.574356	NA	NA
bantam-3p_6	XR_001793661.1	-25	0.19582	NA	NA
bantam-3p_6	XR_001793683.1	-23.8	0.799565	NA	NA
bantam-3p_6	XR_001793685.1	-23.8	0.755905	NA	NA
bantam-3p_6	XR_001793687.1	-23.8	0.676121	NA	NA
bantam-3p_6	XR_001793688.1	-23.8	0.789155	NA	NA
bantam-3p_6	XR_001793690.1	-23.8	0.76113	NA	NA
bantam-3p_6	XR_001793771.1	-21.2	0.371318	NA	NA
bantam-3p_6	XR_001793776.1	-26.5	0.675792	NA	NA
bantam-3p_6	XR_001793782.1	-26.5	0.689734	NA	NA
bantam-3p_6	XR_001793787.1	-26.5	0.686455	NA	NA
bantam-3p_6	XR_001793791.1	-26.5	0.637985	NA	NA
bantam-3p_6	XR_001793842.1	-24.1	0.596332	NA	NA
bantam-3p_6	XR_001793921.1	NA	NA	-25.04	159
bantam-3p_6	XR_001793934.1	-23.9	0.508368	NA	NA
bantam-3p_6	XR_001793936.1	-22.2	0.749659	NA	NA
bantam-3p_6	XR_001793937.1	-23.9	0.341048	NA	NA
bantam-3p_6	XR_001793938.1	-23.9	0.238273	NA	NA
bantam-3p_6	XR_001793939.1	-23.9	0.239289	NA	NA
bantam-3p_6	XR_001793940.1	-23.9	0.239289	NA	NA
bantam-3p_6	XR_001793941.1	-23.9	0.240303	NA	NA
bantam-3p_6	XR_001794000.1	-25	0.578242	NA	NA
bantam-3p_6	XR_001794007.1	-27.6	0.133514	NA	NA
bantam-3p_6	XR_001794008.1	-27.6	0.149295	NA	NA
bantam-3p_6	XR_001794009.1	-27.6	0.132796	NA	NA
bantam-3p_6	XR_001794010.1	-27.6	0.1316	NA	NA
bantam-3p_6	XR_001794076.1	-20.9	0.792958	NA	NA
bantam-3p_6	XR_001794209.1	-21.8	0.616338	NA	NA
bantam-3p_6	XR_001794226.1	-23.4	0.640897	NA	NA
bantam-3p_6	XR_001794227.1	-23.4	0.57985	NA	NA
bantam-3p_6	XR_001794289.1	-23.6	0.487478	NA	NA
bantam-3p_6	XR_001794328.1	-30.2	0.419731	NA	NA
bantam-3p_6	XR_001794387.1	-26.5	0.373109	NA	NA
bantam-3p_6	XR_001794431.1	NA	NA	-24.54	155
bantam-3p_6	XR_001794433.1	NA	NA	-24.54	155
bantam-3p_6	XR_001794450.1	-24.7	0.391483	NA	NA
bantam-3p_6	XR_001794500.1	-26.7	0.267095	-20.84	154
bantam-3p_6	XR_001794501.1	-26.2	0.526388	NA	NA
bantam-3p_6	XR_001794553.1	-29	0.228691	-24.29	162
bantam-3p_6	XR_001794558.1	NA	NA	-25.08	150
bantam-3p_6	XR_001794562.1	-26	0.681385	NA	NA
bantam-3p_6	XR_001794635.1	-24.2	0.654253	NA	NA
bantam-3p_6	XR_001794774.1	-25.2	0.468779	NA	NA
bantam-3p_6	XR_001794821.1	-21.6	0.553454	NA	NA
bantam-3p_6	XR_001794883.1	-24.1	0.419409	NA	NA
bantam-3p_6	XR_001794959.1	-23.6	0.746011	NA	NA
bantam-3p_6	XR_001794961.1	-23.4	0.741119	NA	NA
bantam-3p_6	XR_001795010.1	-27.8	0.695914	NA	NA
bantam-3p_6	XR_001795051.1	-28.9	0.127398	NA	NA
bantam-3p_6	XR_001795052.1	-28.9	0.180172	NA	NA
bantam-3p_6	XR_001795053.1	-28.9	0.274347	NA	NA
bantam-3p_6	XR_001795126.1	-23.2	0.287238	NA	NA
bantam-3p_6	XR_001795156.1	-27.9	0.308054	-23.3	154
bantam-3p_6	XR_001795173.1	-28	0.144505	NA	NA
bantam-3p_6	XR_001795398.1	-30.5	0.296264	NA	NA
bantam-3p_6	XR_001795544.1	-24.4	0.161921	NA	NA
bantam-3p_6	XR_001795546.1	NA	NA	-21.25	150
bantam-3p_6	XR_001795623.1	-24.3	0.74437	NA	NA
bantam-3p_6	XR_001795625.1	-31.4	0.141965	NA	NA
bantam-3p_6	XR_001795626.1	-31.4	0.152261	NA	NA
bantam-3p_6	XR_001795718.1	-26.2	0.181424	NA	NA
bantam-3p_6	XR_001795725.1	-23.4	0.739181	NA	NA
bantam-3p_6	XR_515170.2	-29	0.530942	NA	NA
bantam-3p_6	XR_515172.2	-29	0.517009	NA	NA
bantam-3p_6	XR_515580.2	-21.3	0.774014	NA	NA
bantam-3p_6	XR_515652.2	NA	NA	-23.64	158
bantam-3p_6	XR_515725.2	-26	0.367817	NA	NA
bantam-3p_6	XR_515727.1	-26	0.269126	NA	NA
bantam-3p_6	XR_515728.2	-26	0.136421	NA	NA
bantam-3p_6	XR_515770.2	NA	NA	-21.74	147
bantam-3p_6	XR_515776.2	NA	NA	-21.74	160
bantam-3p_6	XR_515970.2	-28.8	0.191033	NA	NA
bantam-3p_6	XR_515971.2	-28.8	0.190596	NA	NA
bantam-3p_6	XR_515979.1	-26	0.173478	NA	NA
bantam-3p_6	XR_516166.2	-23.5	0.445392	NA	NA
bantam-3p_6	XR_516298.2	-26.8	0.381331	NA	NA
bantam-3p_6	XR_516626.2	-25.6	0.278766	NA	NA
bantam-3p_6	XR_517662.2	-25	0.494457	NA	NA
bantam-3p_6	XR_517663.2	-25	0.625431	NA	NA
bantam-3p_6	XR_517664.2	-25	0.459586	NA	NA
bantam-3p_6	XR_517665.2	-25	0.536133	NA	NA
bantam-3p_6	XR_517666.2	-25	0.395119	NA	NA
bantam-3p_6	XR_517667.2	-25	0.39018	NA	NA
bantam-3p_6	XR_517991.2	-26.7	0.528769	NA	NA
bantam-3p_6	XR_518007.2	-23.6	0.477898	NA	NA
bantam-3p_6	XR_518044.2	-29.9	0.418979	NA	NA
bantam-3p_6	XR_518186.2	-26.2	0.296844	NA	NA
bantam-3p_6	XR_518330.2	-25.6	0.388591	NA	NA
bantam-3p_6	XR_518445.1	-25.8	0.586475	-23.28	151
bantam-3p_6	XR_518473.1	-27	0.522251	NA	NA
bantam-3p_6	XR_518784.2	-23.3	0.661918	NA	NA
bantam-3p_6	XR_518833.2	-24.7	0.496089	NA	NA
bantam-3p_6	XR_518890.2	-24.5	0.797297	NA	NA
bantam-3p_6	XR_519178.2	-29.5	0.231775	NA	NA
bantam-3p_6	XR_519267.2	-27.1	0.747531	NA	NA
bantam-3p_6	XR_519383.2	-27.8	0.148949	-25.34	168
bantam-3p_6	XR_519506.1	-25.8	0.486967	-23.28	151
bantam-3p_6	XR_519631.2	-25.4	0.264576	NA	NA
bantam-3p_6	XR_519729.2	-22.7	0.781296	NA	NA
bantam-3p_6	XR_519862.2	-26.2	0.173197	NA	NA
bantam-5p_1	NM_001081985.1	-25.1	0.44318	NA	NA
bantam-5p_1	NM_001081988.1	-26	0.544367	NA	NA
bantam-5p_1	NM_001081989.1	-24.7	0.33744	NA	NA
bantam-5p_1	NM_001081992.1	-26.2	0.739874	NA	NA
bantam-5p_1	NM_001081998.1	-27.2	0.562851	NA	NA
bantam-5p_1	NM_001081999.1	-27.3	0.674721	NA	NA
bantam-5p_1	NM_001082000.1	-24.6	0.768572	NA	NA
bantam-5p_1	NM_001082001.1	-23.7	0.713553	NA	NA
bantam-5p_1	NM_001082004.1	-29.6	0.251701	NA	NA
bantam-5p_1	NM_001082005.1	-27.4	0.659994	NA	NA
bantam-5p_1	NM_001082007.1	-25.1	0.686916	NA	NA
bantam-5p_1	NM_001082009.1	-29.5	0.345893	NA	NA
bantam-5p_1	NM_001082010.1	-26.3	0.580655	NA	NA
bantam-5p_1	NM_001082011.1	-25.8	0.794108	NA	NA
bantam-5p_1	NM_001082012.1	-26	0.512624	NA	NA
bantam-5p_1	NM_001082013.1	-26.1	0.71336	NA	NA
bantam-5p_1	NM_001082015.1	-27.4	0.519972	NA	NA
bantam-5p_1	NM_001082021.1	-23.1	0.798006	NA	NA
bantam-5p_1	NM_001082022.1	-26.8	0.69788	NA	NA
bantam-5p_1	NM_001082023.1	-26.9	0.75333	NA	NA
bantam-5p_1	NM_001082024.1	-24.1	0.747986	NA	NA
bantam-5p_1	NM_001082026.1	-23.2	0.530956	NA	NA
bantam-5p_1	NM_001082027.1	-27.9	0.708635	NA	NA
bantam-5p_1	NM_001082028.1	-24.6	0.79084	NA	NA
bantam-5p_1	NM_001082030.1	-27.5	0.705948	NA	NA
bantam-5p_1	NM_001082043.1	-27.4	0.462969	NA	NA
bantam-5p_1	NM_001082046.1	-28.1	0.457564	NA	NA
bantam-5p_1	NM_001082047.1	-25.6	0.783431	NA	NA
bantam-5p_1	NM_001082049.2	-27.2	0.444625	NA	NA
bantam-5p_1	NM_001082052.1	-23.3	0.757013	NA	NA
bantam-5p_1	NM_001082053.1	-23.4	0.687242	NA	NA
bantam-5p_1	NM_001082056.1	-26.5	0.607446	NA	NA
bantam-5p_1	NM_001082060.1	-28.1	0.63218	NA	NA
bantam-5p_1	NM_001082063.1	-28.1	0.559895	-20.9	161
bantam-5p_1	NM_001082069.2	-26	0.706024	NA	NA
bantam-5p_1	NM_001082073.1	-24.9	0.657693	NA	NA
bantam-5p_1	NM_001082074.1	-26.9	0.664845	NA	NA
bantam-5p_1	NM_001082075.1	-25.6	0.421317	NA	NA
bantam-5p_1	NM_001082078.2	-26	0.452994	NA	NA
bantam-5p_1	NM_001082079.1	-24.5	0.785524	NA	NA
bantam-5p_1	NM_001082080.1	-26.9	0.773465	NA	NA
bantam-5p_1	NM_001082081.1	-33.7	0.177293	NA	NA
bantam-5p_1	NM_001082082.2	-26.6	0.579963	NA	NA
bantam-5p_1	NM_001082086.1	-24.1	0.765758	NA	NA
bantam-5p_1	NM_001082087.1	-28.4	0.472969	-24.65	164
bantam-5p_1	NM_001082088.1	-23.7	0.773045	NA	NA
bantam-5p_1	NM_001082090.1	-22.6	0.777636	NA	NA
bantam-5p_1	NM_001082095.1	-22.9	0.6598	NA	NA
bantam-5p_1	NM_001082101.1	-26.2	0.620417	NA	NA
bantam-5p_1	NM_001082105.1	-26.2	0.656566	NA	NA
bantam-5p_1	NM_001082108.1	-28.4	0.249285	NA	NA
bantam-5p_1	NM_001082109.1	-29	0.134754	NA	NA
bantam-5p_1	NM_001082112.1	-26.3	0.612978	NA	NA
bantam-5p_1	NM_001082115.1	-27.7	0.470467	NA	NA
bantam-5p_1	NM_001082119.1	-25.9	0.632645	NA	NA
bantam-5p_1	NM_001082121.2	-26.3	0.675839	NA	NA
bantam-5p_1	NM_001082130.2	-23.6	0.645912	NA	NA
bantam-5p_1	NM_001082133.2	-26.7	0.362108	NA	NA
bantam-5p_1	NM_001082135.1	-24.1	0.588992	NA	NA
bantam-5p_1	NM_001082136.1	-29.1	0.218669	NA	NA
bantam-5p_1	NM_001082137.1	-27.1	0.705936	NA	NA
bantam-5p_1	NM_001082141.1	-26.3	0.609801	NA	NA
bantam-5p_1	NM_001082145.1	-21.7	0.684393	NA	NA
bantam-5p_1	NM_001082147.1	-26.3	0.713628	NA	NA
bantam-5p_1	NM_001082148.1	-25.7	0.772442	NA	NA
bantam-5p_1	NM_001082150.2	-26.2	0.679348	NA	NA
bantam-5p_1	NM_001082151.2	-25	0.786784	NA	NA
bantam-5p_1	NM_001082153.1	NA	NA	-21.36	160
bantam-5p_1	NM_001082156.1	-26.7	0.770456	NA	NA
bantam-5p_1	NM_001082157.2	-24.9	0.342365	NA	NA
bantam-5p_1	NM_001082165.1	-23.7	0.620906	NA	NA
bantam-5p_1	NM_001082166.1	-26.7	0.786172	NA	NA
bantam-5p_1	NM_001082170.1	-25.7	0.49465	NA	NA
bantam-5p_1	NM_001082172.1	-31.6	0.090912	NA	NA
bantam-5p_1	NM_001082177.1	-27	0.590289	NA	NA
bantam-5p_1	NM_001082178.1	-29	0.140352	NA	NA
bantam-5p_1	NM_001082179.1	-26.7	0.718651	NA	NA
bantam-5p_1	NM_001082180.1	-31.1	0.051828	NA	NA
bantam-5p_1	NM_001082181.1	-24.9	0.655472	NA	NA
bantam-5p_1	NM_001082183.1	-25.8	0.785089	NA	NA
bantam-5p_1	NM_001082185.1	-27.4	0.34462	NA	NA
bantam-5p_1	NM_001082187.1	-29.5	0.112084	NA	NA
bantam-5p_1	NM_001082191.1	-30.3	0.558999	NA	NA
bantam-5p_1	NM_001082192.1	-27.4	0.349749	NA	NA
bantam-5p_1	NM_001082193.2	-25.9	0.748049	NA	NA
bantam-5p_1	NM_001082196.1	-24.2	0.523209	NA	NA
bantam-5p_1	NM_001082197.1	-27.4	0.347067	NA	NA
bantam-5p_1	NM_001082214.1	-24.2	0.597602	NA	NA
bantam-5p_1	NM_001082215.1	-23.7	0.761567	NA	NA
bantam-5p_1	NM_001082218.1	-29.1	0.16579	NA	NA
bantam-5p_1	NM_001082221.1	-24.6	0.639255	NA	NA
bantam-5p_1	NM_001082222.2	-26.5	0.25929	NA	NA
bantam-5p_1	NM_001082226.1	-24.6	0.771902	NA	NA
bantam-5p_1	NM_001082236.1	-26.9	0.705223	NA	NA
bantam-5p_1	NM_001082237.1	-22.4	0.713888	NA	NA
bantam-5p_1	NM_001082239.1	-25.4	0.678493	NA	NA
bantam-5p_1	NM_001082241.1	-26	0.646923	NA	NA
bantam-5p_1	NM_001082244.1	-26.4	0.548367	NA	NA
bantam-5p_1	NM_001082245.1	-25.6	0.797554	NA	NA
bantam-5p_1	NM_001082252.1	-24.9	0.753412	NA	NA
bantam-5p_1	NM_001082259.1	-29.9	0.329525	NA	NA
bantam-5p_1	NM_001082262.1	-23.3	0.71335	NA	NA
bantam-5p_1	NM_001082263.1	-25.6	0.698313	NA	NA
bantam-5p_1	NM_001082268.1	-26.3	0.624533	NA	NA
bantam-5p_1	NM_001082273.1	-26.2	0.733045	NA	NA
bantam-5p_1	NM_001082274.1	-33	0.081717	NA	NA
bantam-5p_1	NM_001082275.1	-26.6	0.530789	NA	NA
bantam-5p_1	NM_001082276.1	-30.4	0.312867	NA	NA
bantam-5p_1	NM_001082277.1	-25.8	0.651942	NA	NA
bantam-5p_1	NM_001082281.1	-28	0.703258	NA	NA
bantam-5p_1	NM_001082286.1	-30.1	0.200125	NA	NA
bantam-5p_1	NM_001082287.1	-27.1	0.415805	NA	NA
bantam-5p_1	NM_001082289.1	-25.1	0.700124	NA	NA
bantam-5p_1	NM_001082291.1	-26.3	0.603131	NA	NA
bantam-5p_1	NM_001082298.1	-22.3	0.735712	NA	NA
bantam-5p_1	NM_001082302.2	-22.9	0.623892	NA	NA
bantam-5p_1	NM_001082303.1	-29.6	0.413745	NA	NA
bantam-5p_1	NM_001082304.1	-28.7	0.441874	NA	NA
bantam-5p_1	NM_001082308.1	-28.9	0.707066	NA	NA
bantam-5p_1	NM_001082309.1	-27.9	0.313504	NA	NA
bantam-5p_1	NM_001082310.1	-25.7	0.76346	NA	NA
bantam-5p_1	NM_001082312.1	-27.3	0.533094	NA	NA
bantam-5p_1	NM_001082314.1	-25.7	0.568476	NA	NA
bantam-5p_1	NM_001082316.1	-26.2	0.779841	NA	NA
bantam-5p_1	NM_001082319.1	-27.1	0.785216	NA	NA
bantam-5p_1	NM_001082321.1	-24.1	0.683798	NA	NA
bantam-5p_1	NM_001082322.1	-23.9	0.71248	NA	NA
bantam-5p_1	NM_001082324.1	-28.1	0.398627	NA	NA
bantam-5p_1	NM_001082325.2	-24.2	0.627347	NA	NA
bantam-5p_1	NM_001082327.1	-24	0.512963	NA	NA
bantam-5p_1	NM_001082332.1	-27	0.425094	NA	NA
bantam-5p_1	NM_001082335.1	-23.5	0.478446	NA	NA
bantam-5p_1	NM_001082340.1	-26.6	0.768708	NA	NA
bantam-5p_1	NM_001082341.1	-23.7	0.780376	NA	NA
bantam-5p_1	NM_001082343.1	-25.6	0.71567	NA	NA
bantam-5p_1	NM_001082344.1	-26.5	0.623063	NA	NA
bantam-5p_1	NM_001082345.1	-25.8	0.715227	NA	NA
bantam-5p_1	NM_001082350.1	-27.7	0.510304	NA	NA
bantam-5p_1	NM_001082352.1	-29.5	0.189966	NA	NA
bantam-5p_1	NM_001082356.1	-25.9	0.625435	NA	NA
bantam-5p_1	NM_001082357.1	-26.3	0.769553	NA	NA
bantam-5p_1	NM_001082359.1	-24.1	0.559446	NA	NA
bantam-5p_1	NM_001082360.1	-27.8	0.43903	NA	NA
bantam-5p_1	NM_001082362.2	-24.3	0.769613	NA	NA
bantam-5p_1	NM_001082363.1	-26.8	0.655452	NA	NA
bantam-5p_1	NM_001082365.1	-23.8	0.523106	NA	NA
bantam-5p_1	NM_001082371.2	-30	0.331125	NA	NA
bantam-5p_1	NM_001082372.1	-27.9	0.217411	-26.29	169
bantam-5p_1	NM_001082373.1	-27.6	0.482286	-23.21	170
bantam-5p_1	NM_001082378.1	-26	0.79578	NA	NA
bantam-5p_1	NM_001082380.1	-26.1	0.543939	NA	NA
bantam-5p_1	NM_001082381.1	-26	0.786432	NA	NA
bantam-5p_1	NM_001082383.1	-27.3	0.356163	NA	NA
bantam-5p_1	NM_001082384.1	-27.5	0.715254	NA	NA
bantam-5p_1	NM_001082390.2	-25.3	0.300137	NA	NA
bantam-5p_1	NM_001082391.1	-26.2	0.442112	NA	NA
bantam-5p_1	NM_001082392.1	-24.6	0.398224	NA	NA
bantam-5p_1	NM_001082393.1	-24.3	0.797942	-20.74	154
bantam-5p_1	NM_001082395.1	-29.3	0.531052	NA	NA
bantam-5p_1	NM_001082396.1	-26.9	0.736091	NA	NA
bantam-5p_1	NM_001082397.1	-27.4	0.511579	NA	NA
bantam-5p_1	NM_001082399.1	-23.4	0.755566	NA	NA
bantam-5p_1	NM_001082401.1	-24.4	0.665006	NA	NA
bantam-5p_1	NM_001082402.1	-28.5	0.31544	NA	NA
bantam-5p_1	NM_001082403.1	-25.8	0.673329	NA	NA
bantam-5p_1	NM_001082405.1	-28.7	0.289076	NA	NA
bantam-5p_1	NM_001082407.1	-23.4	0.60387	NA	NA
bantam-5p_1	NM_001082623.1	-22.6	0.665057	NA	NA
bantam-5p_1	NM_001082624.1	-26	0.54894	NA	NA
bantam-5p_1	NM_001082628.1	-28.3	0.69342	NA	NA
bantam-5p_1	NM_001082629.1	-24.9	0.674234	NA	NA
bantam-5p_1	NM_001082631.1	-26.5	0.504325	NA	NA
bantam-5p_1	NM_001082632.1	-23.8	0.763606	NA	NA
bantam-5p_1	NM_001082637.1	-26.9	0.733585	NA	NA
bantam-5p_1	NM_001082639.1	-26.2	0.516803	NA	NA
bantam-5p_1	NM_001082642.1	-27.9	0.391957	NA	NA
bantam-5p_1	NM_001082643.1	-24.2	0.746772	NA	NA
bantam-5p_1	NM_001082647.2	-28.6	0.473511	NA	NA
bantam-5p_1	NM_001082648.1	-25.4	0.515685	NA	NA
bantam-5p_1	NM_001082649.1	-29.3	0.376064	NA	NA
bantam-5p_1	NM_001082653.1	-23.2	0.628874	NA	NA
bantam-5p_1	NM_001082654.1	-25.5	0.602673	NA	NA
bantam-5p_1	NM_001082656.1	-25.9	0.727917	NA	NA
bantam-5p_1	NM_001082657.1	-27.8	0.54622	NA	NA
bantam-5p_1	NM_001082666.1	-28.8	0.357735	NA	NA
bantam-5p_1	NM_001082679.1	-25	0.780285	NA	NA
bantam-5p_1	NM_001082680.1	-25.6	0.765195	NA	NA
bantam-5p_1	NM_001082688.1	-25.9	0.782017	NA	NA
bantam-5p_1	NM_001082689.1	-26.4	0.371679	NA	NA
bantam-5p_1	NM_001082690.1	-30.8	0.148746	NA	NA
bantam-5p_1	NM_001082694.1	-27.1	0.667332	NA	NA
bantam-5p_1	NM_001082695.1	-22.7	0.714545	NA	NA
bantam-5p_1	NM_001082699.1	-26.5	0.615546	NA	NA
bantam-5p_1	NM_001082702.1	-25	0.752579	NA	NA
bantam-5p_1	NM_001082705.2	-26.2	0.675669	NA	NA
bantam-5p_1	NM_001082709.1	-26.9	0.485371	NA	NA
bantam-5p_1	NM_001082712.1	-24.1	0.479948	NA	NA
bantam-5p_1	NM_001082716.1	NA	NA	-22.98	164
bantam-5p_1	NM_001082720.1	-22.7	0.710375	NA	NA
bantam-5p_1	NM_001082725.1	-29.6	0.11404	NA	NA
bantam-5p_1	NM_001082729.1	-26.2	0.629768	NA	NA
bantam-5p_1	NM_001082730.1	-22.3	0.52327	NA	NA
bantam-5p_1	NM_001082733.1	-27.3	0.726574	NA	NA
bantam-5p_1	NM_001082735.1	-26.5	0.798818	NA	NA
bantam-5p_1	NM_001082739.1	-26.5	0.673116	NA	NA
bantam-5p_1	NM_001082741.2	-26.1	0.717073	NA	NA
bantam-5p_1	NM_001082742.2	-27.5	0.595206	NA	NA
bantam-5p_1	NM_001082743.1	NA	NA	-24	171
bantam-5p_1	NM_001082744.2	-27.2	0.588927	NA	NA
bantam-5p_1	NM_001082745.1	-27.8	0.505409	NA	NA
bantam-5p_1	NM_001082748.1	-26.7	0.714354	NA	NA
bantam-5p_1	NM_001082751.1	-27.2	0.687111	NA	NA
bantam-5p_1	NM_001082753.1	-26.2	0.440033	NA	NA
bantam-5p_1	NM_001082754.1	-26.2	0.720614	NA	NA
bantam-5p_1	NM_001082757.1	-32.8	0.483846	NA	NA
bantam-5p_1	NM_001082758.1	-28.2	0.389314	NA	NA
bantam-5p_1	NM_001082763.1	-26.7	0.618486	NA	NA
bantam-5p_1	NM_001082768.1	-24.6	0.734242	NA	NA
bantam-5p_1	NM_001082769.1	-27.4	0.578619	NA	NA
bantam-5p_1	NM_001082772.1	-28.3	0.294408	NA	NA
bantam-5p_1	NM_001082773.1	-26.7	0.420943	NA	NA
bantam-5p_1	NM_001082778.1	-28.3	0.530784	NA	NA
bantam-5p_1	NM_001082779.1	-29.9	0.428927	NA	NA
bantam-5p_1	NM_001082780.1	-24.5	0.672592	NA	NA
bantam-5p_1	NM_001082781.1	-27.7	0.626851	NA	NA
bantam-5p_1	NM_001082782.1	-26.1	0.767163	NA	NA
bantam-5p_1	NM_001082785.1	-24.9	0.763861	NA	NA
bantam-5p_1	NM_001082789.1	-26.8	0.611101	NA	NA
bantam-5p_1	NM_001089313.1	-28.2	0.427581	NA	NA
bantam-5p_1	NM_001089318.1	-27.6	0.647645	NA	NA
bantam-5p_1	NM_001089321.1	-27.2	0.785768	NA	NA
bantam-5p_1	NM_001099957.1	-24.8	0.750344	NA	NA
bantam-5p_1	NM_001099961.1	-25.5	0.671519	NA	NA
bantam-5p_1	NM_001099962.1	-30.8	0.048429	NA	NA
bantam-5p_1	NM_001099963.1	-27.5	0.356623	NA	NA
bantam-5p_1	NM_001099964.2	-27.4	0.365612	NA	NA
bantam-5p_1	NM_001099965.1	-26.7	0.710534	NA	NA
bantam-5p_1	NM_001099967.1	-24.7	0.714889	NA	NA
bantam-5p_1	NM_001099969.1	-25.5	0.453298	NA	NA
bantam-5p_1	NM_001101682.2	-24.6	0.770798	NA	NA
bantam-5p_1	NM_001101686.1	-26	0.793063	NA	NA
bantam-5p_1	NM_001101687.1	-25.3	0.502383	NA	NA
bantam-5p_1	NM_001101688.1	-24.8	0.500513	NA	NA
bantam-5p_1	NM_001101689.1	-29.7	0.567382	NA	NA
bantam-5p_1	NM_001101690.1	-26.7	0.544218	NA	NA
bantam-5p_1	NM_001101693.1	-31.6	0.431335	NA	NA
bantam-5p_1	NM_001101697.1	-25.5	0.671249	NA	NA
bantam-5p_1	NM_001101699.1	-23.7	0.578914	NA	NA
bantam-5p_1	NM_001101701.1	-26.9	0.767458	NA	NA
bantam-5p_1	NM_001101703.1	-24.9	0.74192	NA	NA
bantam-5p_1	NM_001101708.1	-28.4	0.649503	NA	NA
bantam-5p_1	NM_001101715.2	-26.1	0.793578	NA	NA
bantam-5p_1	NM_001101716.1	-29	0.778433	-20.82	161
bantam-5p_1	NM_001101718.1	-33.8	0.355186	NA	NA
bantam-5p_1	NM_001101721.1	-30.2	0.346918	NA	NA
bantam-5p_1	NM_001101722.1	-27.4	0.246311	NA	NA
bantam-5p_1	NM_001105671.1	-26	0.574242	NA	NA
bantam-5p_1	NM_001105676.1	-25.6	0.498187	NA	NA
bantam-5p_1	NM_001105687.1	-28.3	0.433342	NA	NA
bantam-5p_1	NM_001105688.1	-25.5	0.561243	NA	NA
bantam-5p_1	NM_001109819.1	-26.5	0.707576	NA	NA
bantam-5p_1	NM_001122937.1	-25.1	0.725598	NA	NA
bantam-5p_1	NM_001122941.1	-23.4	0.504334	NA	NA
bantam-5p_1	NM_001142261.1	-25.9	0.761043	NA	NA
bantam-5p_1	NM_001142262.1	-27.2	0.498853	NA	NA
bantam-5p_1	NM_001143934.1	-26.6	0.682285	NA	NA
bantam-5p_1	NM_001160281.2	-24.1	0.384813	NA	NA
bantam-5p_1	NM_001160282.1	-25.3	0.596851	NA	NA
bantam-5p_1	NM_001160283.1	-26.7	0.230311	NA	NA
bantam-5p_1	NM_001160284.1	-26.7	0.401747	NA	NA
bantam-5p_1	NM_001160285.2	-26.3	0.500871	NA	NA
bantam-5p_1	NM_001163066.1	-28.6	0.718494	NA	NA
bantam-5p_1	NM_001163070.1	-25.9	0.589351	NA	NA
bantam-5p_1	NM_001163114.1	-26.2	0.648159	NA	NA
bantam-5p_1	NM_001163177.1	-25.3	0.234835	NA	NA
bantam-5p_1	NM_001167199.1	-27.2	0.243859	NA	NA
bantam-5p_1	NM_001167201.1	-24.4	0.639213	NA	NA
bantam-5p_1	NM_001167202.1	-26.8	0.272469	NA	NA
bantam-5p_1	NM_001167205.1	-27.4	0.221925	NA	NA
bantam-5p_1	NM_001167210.1	-26.8	0.272469	NA	NA
bantam-5p_1	NM_001167211.1	-27.2	0.231145	NA	NA
bantam-5p_1	NM_001167212.1	-26.1	0.372104	NA	NA
bantam-5p_1	NM_001167218.1	-27.4	0.236287	NA	NA
bantam-5p_1	NM_001167220.1	-26.8	0.272469	NA	NA
bantam-5p_1	NM_001167239.1	-24.4	0.668596	NA	NA
bantam-5p_1	NM_001167242.1	-24.4	0.657704	NA	NA
bantam-5p_1	NM_001167245.1	-24.7	0.60683	NA	NA
bantam-5p_1	NM_001167249.1	-27.6	0.215128	NA	NA
bantam-5p_1	NM_001167254.1	-26.8	0.272469	NA	NA
bantam-5p_1	NM_001167272.1	-24.4	0.657704	NA	NA
bantam-5p_1	NM_001167276.1	-24.4	0.65071	NA	NA
bantam-5p_1	NM_001167300.1	-24.7	0.596932	NA	NA
bantam-5p_1	NM_001167301.1	-27.6	0.215128	NA	NA
bantam-5p_1	NM_001167309.1	-26.8	0.265227	NA	NA
bantam-5p_1	NM_001167320.1	-24.7	0.604028	NA	NA
bantam-5p_1	NM_001167355.1	-27.4	0.230395	NA	NA
bantam-5p_1	NM_001170859.1	-28.7	0.314496	NA	NA
bantam-5p_1	NM_001170871.1	-25.9	0.622562	NA	NA
bantam-5p_1	NM_001170883.2	-27.6	0.103178	NA	NA
bantam-5p_1	NM_001170941.1	-27.1	0.18179	NA	NA
bantam-5p_1	NM_001171014.1	-30	0.165267	NA	NA
bantam-5p_1	NM_001171016.2	-32.3	0.11406	NA	NA
bantam-5p_1	NM_001171022.1	-31	0.189048	NA	NA
bantam-5p_1	NM_001171027.1	-27.2	0.404181	NA	NA
bantam-5p_1	NM_001171037.1	-30.1	0.495622	NA	NA
bantam-5p_1	NM_001171041.1	-27.2	0.611311	NA	NA
bantam-5p_1	NM_001171042.1	-26.7	0.649636	NA	NA
bantam-5p_1	NM_001171045.1	-27.4	0.700168	NA	NA
bantam-5p_1	NM_001171046.1	-27.2	0.651171	NA	NA
bantam-5p_1	NM_001171057.1	-24.7	0.753776	NA	NA
bantam-5p_1	NM_001171058.1	-24.7	0.741478	NA	NA
bantam-5p_1	NM_001171069.1	-27.1	0.601813	NA	NA
bantam-5p_1	NM_001171072.1	-27.2	0.573834	NA	NA
bantam-5p_1	NM_001171073.1	-28.9	0.318628	NA	NA
bantam-5p_1	NM_001171081.1	-27.4	0.340687	NA	NA
bantam-5p_1	NM_001171097.1	-24.9	0.564706	NA	NA
bantam-5p_1	NM_001171098.2	-23.8	0.747807	NA	NA
bantam-5p_1	NM_001171106.1	-25.3	0.212576	NA	NA
bantam-5p_1	NM_001171117.1	-24.3	0.789707	NA	NA
bantam-5p_1	NM_001171119.1	-29.1	0.173963	NA	NA
bantam-5p_1	NM_001171121.1	-27.2	0.475671	NA	NA
bantam-5p_1	NM_001171122.1	-26.7	0.59278	NA	NA
bantam-5p_1	NM_001171123.2	-28.1	0.68233	NA	NA
bantam-5p_1	NM_001171126.1	-23.2	0.406109	NA	NA
bantam-5p_1	NM_001171144.1	-22.8	0.618155	NA	NA
bantam-5p_1	NM_001171145.1	-22.7	0.636987	NA	NA
bantam-5p_1	NM_001171150.1	-27.1	0.652054	NA	NA
bantam-5p_1	NM_001171153.1	-27.5	0.273627	-23.79	163
bantam-5p_1	NM_001171154.1	-30.7	0.07981	NA	NA
bantam-5p_1	NM_001171255.1	-21.3	0.789544	NA	NA
bantam-5p_1	NM_001171256.1	-24.2	0.302496	NA	NA
bantam-5p_1	NM_001171277.1	-25.4	0.662045	NA	NA
bantam-5p_1	NM_001171279.1	-26.1	0.745731	NA	NA
bantam-5p_1	NM_001171289.1	-27.1	0.240011	NA	NA
bantam-5p_1	NM_001171290.1	-23	0.658065	NA	NA
bantam-5p_1	NM_001171300.1	-24.2	0.759357	NA	NA
bantam-5p_1	NM_001171307.1	-27.2	0.739796	NA	NA
bantam-5p_1	NM_001171309.1	NA	NA	-21.47	162
bantam-5p_1	NM_001171310.1	-29.1	0.266983	NA	NA
bantam-5p_1	NM_001171313.1	-25.9	0.53083	NA	NA
bantam-5p_1	NM_001171315.1	-27	0.43392	NA	NA
bantam-5p_1	NM_001171327.1	-26.9	0.542647	NA	NA
bantam-5p_1	NM_001171331.1	-25.8	0.512035	NA	NA
bantam-5p_1	NM_001171332.1	-25.1	0.689667	NA	NA
bantam-5p_1	NM_001171335.1	-26.2	0.580387	-20.2	153
bantam-5p_1	NM_001171336.1	-26.6	0.76532	NA	NA
bantam-5p_1	NM_001171339.1	-25.5	0.64884	NA	NA
bantam-5p_1	NM_001171340.1	-25.2	0.716636	NA	NA
bantam-5p_1	NM_001171345.1	-24.4	0.686803	NA	NA
bantam-5p_1	NM_001171347.1	-25.2	0.53607	NA	NA
bantam-5p_1	NM_001171350.1	-24.8	0.74644	NA	NA
bantam-5p_1	NM_001171351.1	-25.6	0.777247	NA	NA
bantam-5p_1	NM_001171359.1	-26.6	0.498206	NA	NA
bantam-5p_1	NM_001171360.1	-25.9	0.624393	NA	NA
bantam-5p_1	NM_001171362.1	-27.3	0.539142	NA	NA
bantam-5p_1	NM_001171363.1	-25.3	0.607333	NA	NA
bantam-5p_1	NM_001171367.1	-23.7	0.643298	NA	NA
bantam-5p_1	NM_001171373.1	-26.5	0.686229	NA	NA
bantam-5p_1	NM_001171378.1	-25.4	0.643162	NA	NA
bantam-5p_1	NM_001171381.1	-26.4	0.154372	NA	NA
bantam-5p_1	NM_001171384.1	-25.1	0.709925	NA	NA
bantam-5p_1	NM_001171385.1	-23	0.697152	NA	NA
bantam-5p_1	NM_001171389.1	-25.9	0.366898	NA	NA
bantam-5p_1	NM_001171392.1	-23.2	0.796653	NA	NA
bantam-5p_1	NM_001171395.1	-25.3	0.662693	NA	NA
bantam-5p_1	NM_001171398.1	-24.6	0.70444	NA	NA
bantam-5p_1	NM_001171399.1	-25.4	0.63944	NA	NA
bantam-5p_1	NM_001171400.1	-24.8	0.603191	NA	NA
bantam-5p_1	NM_001171401.1	-24.9	0.441491	NA	NA
bantam-5p_1	NM_001171405.1	-29.6	0.126187	NA	NA
bantam-5p_1	NM_001171408.1	-26	0.556752	NA	NA
bantam-5p_1	NM_001171409.1	-24.9	0.649096	NA	NA
bantam-5p_1	NM_001171410.1	-24.8	0.68795	NA	NA
bantam-5p_1	NM_001171411.1	-24.8	0.200107	NA	NA
bantam-5p_1	NM_001171412.1	-26.5	0.721346	NA	NA
bantam-5p_1	NM_001171418.1	-26.3	0.776348	NA	NA
bantam-5p_1	NM_001171421.1	-27	0.173951	NA	NA
bantam-5p_1	NM_001171424.1	-28.5	0.149268	NA	NA
bantam-5p_1	NM_001171425.1	-24.9	0.587248	NA	NA
bantam-5p_1	NM_001171428.1	-23.9	0.750657	NA	NA
bantam-5p_1	NM_001171429.1	-24.8	0.599125	NA	NA
bantam-5p_1	NM_001171430.1	-23.9	0.750657	NA	NA
bantam-5p_1	NM_001171440.1	-25.6	0.460223	-21.67	160
bantam-5p_1	NM_001171454.1	-25.5	0.487822	NA	NA
bantam-5p_1	NM_001171459.1	-24.9	0.58184	NA	NA
bantam-5p_1	NM_001171461.1	-30.4	0.061571	NA	NA
bantam-5p_1	NM_001171476.1	-23.7	0.773045	NA	NA
bantam-5p_1	NM_001171477.1	-23.7	0.788618	NA	NA
bantam-5p_1	NM_001171481.1	-34.5	0.017186	NA	NA
bantam-5p_1	NM_001171482.1	-29.2	0.791494	NA	NA
bantam-5p_1	NM_001171485.1	-27.9	0.793464	NA	NA
bantam-5p_1	NM_001171487.1	-25	0.753078	NA	NA
bantam-5p_1	NM_001171488.1	-22.7	0.661318	NA	NA
bantam-5p_1	NM_001171489.1	-30.1	0.086985	NA	NA
bantam-5p_1	NM_001171490.1	-26	0.581033	NA	NA
bantam-5p_1	NM_001171491.1	-28.6	0.297734	NA	NA
bantam-5p_1	NM_001171494.1	-25.6	0.582542	NA	NA
bantam-5p_1	NM_001171497.1	-27.3	0.535417	NA	NA
bantam-5p_1	NM_001171500.1	-23.5	0.784516	NA	NA
bantam-5p_1	NM_001171503.1	-22.9	0.599358	NA	NA
bantam-5p_1	NM_001177331.1	-28.1	0.279219	NA	NA
bantam-5p_1	NM_001177592.1	-36	0.018499	NA	NA
bantam-5p_1	NM_001184829.1	-25.9	0.650269	NA	NA
bantam-5p_1	NM_001185148.2	-25.7	0.78169	NA	NA
bantam-5p_1	NM_001190430.1	-25.6	0.739312	NA	NA
bantam-5p_1	NM_001190432.1	-24	0.782855	NA	NA
bantam-5p_1	NM_001190434.1	-25.8	0.565457	NA	NA
bantam-5p_1	NM_001195638.1	-30.2	0.297967	NA	NA
bantam-5p_1	NM_001195668.1	-28.7	0.612407	NA	NA
bantam-5p_1	NM_001195670.1	NA	NA	-20.19	157
bantam-5p_1	NM_001195671.1	-28.7	0.618429	NA	NA
bantam-5p_1	NM_001195678.1	-24.3	0.739982	NA	NA
bantam-5p_1	NM_001195679.1	-24.2	0.72478	NA	NA
bantam-5p_1	NM_001195682.1	-22.7	0.791858	NA	NA
bantam-5p_1	NM_001195690.1	-22.8	0.798461	NA	NA
bantam-5p_1	NM_001195707.1	-26.2	0.468452	NA	NA
bantam-5p_1	NM_001195718.1	-26.5	0.592875	NA	NA
bantam-5p_1	NM_001195722.1	-27.9	0.561504	NA	NA
bantam-5p_1	NM_001195724.1	-31.8	0.135997	NA	NA
bantam-5p_1	NM_001195762.1	-24.7	0.683177	NA	NA
bantam-5p_1	NM_001195764.1	-25.6	0.650839	NA	NA
bantam-5p_1	NM_001195804.1	-26.6	0.539953	NA	NA
bantam-5p_1	NM_001195805.1	-27.2	0.668924	-22.46	159
bantam-5p_1	NM_001195817.1	-33.2	0.033388	NA	NA
bantam-5p_1	NM_001195836.1	-26.8	0.798574	NA	NA
bantam-5p_1	NM_001197063.2	-24.5	0.689405	NA	NA
bantam-5p_1	NM_001198931.1	-24.6	0.475311	NA	NA
bantam-5p_1	NM_001198935.1	-30	0.110085	NA	NA
bantam-5p_1	NM_001198936.1	-24.9	0.751842	NA	NA
bantam-5p_1	NM_001198958.1	-24.4	0.714493	NA	NA
bantam-5p_1	NM_001198959.1	-24.7	0.758855	NA	NA
bantam-5p_1	NM_001198981.1	-23.7	0.463957	NA	NA
bantam-5p_1	NM_001199007.1	-23.4	0.633595	NA	NA
bantam-5p_1	NM_001199008.1	-27.7	0.431208	NA	NA
bantam-5p_1	NM_001199117.1	-24.7	0.707801	NA	NA
bantam-5p_1	NM_001199229.1	-21.9	0.662817	NA	NA
bantam-5p_1	NM_001199846.1	-27.6	0.470503	-22.39	164
bantam-5p_1	NM_001204238.1	-24.7	0.61648	NA	NA
bantam-5p_1	NM_001204346.1	-23.1	0.778163	NA	NA
bantam-5p_1	NM_001204807.1	-27.4	0.641638	NA	NA
bantam-5p_1	NM_001204933.1	-22	0.725841	NA	NA
bantam-5p_1	NM_001205202.1	-26	0.757319	NA	NA
bantam-5p_1	NM_001205225.1	-23.9	0.434231	NA	NA
bantam-5p_1	NM_001206424.1	-25.5	0.51168	NA	NA
bantam-5p_1	NM_001253749.1	-27.6	0.392856	NA	NA
bantam-5p_1	NM_001256893.1	-23.8	0.790011	NA	NA
bantam-5p_1	NM_001256900.1	-26.1	0.61541	NA	NA
bantam-5p_1	NM_001256962.1	-25.8	0.685749	NA	NA
bantam-5p_1	NM_001267588.1	-25.6	0.603297	NA	NA
bantam-5p_1	NM_001270479.1	-26.4	0.621783	NA	NA
bantam-5p_1	NM_001277088.2	-28.9	0.105784	NA	NA
bantam-5p_1	NM_001277089.1	-23.6	0.754863	NA	NA
bantam-5p_1	NM_001278863.1	-27.4	0.746828	NA	NA
bantam-5p_1	NM_001278865.1	-28.1	0.55271	NA	NA
bantam-5p_1	NM_001285834.1	-23.8	0.675177	-22.19	158
bantam-5p_1	NM_001285837.1	-24.2	0.455987	NA	NA
bantam-5p_1	NM_001289812.1	-21.5	0.666078	NA	NA
bantam-5p_1	NM_001291912.1	-25.2	0.794507	NA	NA
bantam-5p_1	NM_001291987.1	-23.5	0.790456	NA	NA
bantam-5p_1	NM_001294156.2	-28	0.414726	NA	NA
bantam-5p_1	NM_001297476.1	-23	0.772953	NA	NA
bantam-5p_1	NM_001297482.1	-22.4	0.791431	NA	NA
bantam-5p_1	NM_001297485.1	-28.7	0.279345	NA	NA
bantam-5p_1	NM_001297491.1	-26.4	0.667782	NA	NA
bantam-5p_1	NM_001297497.1	-25.7	0.457249	NA	NA
bantam-5p_1	NM_001297729.1	-24.5	0.427724	NA	NA
bantam-5p_1	NM_001300931.1	-28.1	0.494656	NA	NA
bantam-5p_1	NM_001305593.1	-26.7	0.534146	NA	NA
bantam-5p_1	NM_001308460.1	-27.6	0.75378	NA	NA
bantam-5p_1	NM_001319580.1	-26.9	0.215596	NA	NA
bantam-5p_1	NM_001322432.1	-26.3	0.492812	NA	NA
bantam-5p_1	NR_126590.1	-23.7	0.082257	NA	NA
bantam-5p_1	XM_002707914.3	-26.7	0.340708	NA	NA
bantam-5p_1	XM_002707925.3	-25.4	0.686395	NA	NA
bantam-5p_1	XM_002707928.3	-29.1	0.613683	NA	NA
bantam-5p_1	XM_002707935.3	-29.4	0.554311	NA	NA
bantam-5p_1	XM_002707946.3	NA	NA	-20.46	158
bantam-5p_1	XM_002707949.3	-27.5	0.447942	NA	NA
bantam-5p_1	XM_002707950.3	-29.6	0.310411	NA	NA
bantam-5p_1	XM_002707953.3	-28.4	0.199924	NA	NA
bantam-5p_1	XM_002707958.3	-25.1	0.689667	NA	NA
bantam-5p_1	XM_002707961.3	-27	0.543759	NA	NA
bantam-5p_1	XM_002707963.3	-23.8	0.659338	NA	NA
bantam-5p_1	XM_002707968.1	-22.5	0.762387	NA	NA
bantam-5p_1	XM_002707978.3	-25.4	0.695916	NA	NA
bantam-5p_1	XM_002707980.3	-25.6	0.617543	NA	NA
bantam-5p_1	XM_002707981.3	-32.2	0.089828	NA	NA
bantam-5p_1	XM_002707983.2	-25	0.648334	NA	NA
bantam-5p_1	XM_002707984.3	-29.3	0.300849	NA	NA
bantam-5p_1	XM_002707986.3	-24.2	0.765231	NA	NA
bantam-5p_1	XM_002707987.3	-24.2	0.777178	NA	NA
bantam-5p_1	XM_002707988.3	-24.2	0.744918	NA	NA
bantam-5p_1	XM_002707989.3	-26.4	0.758705	NA	NA
bantam-5p_1	XM_002707994.2	-30.8	0.058302	NA	NA
bantam-5p_1	XM_002707998.2	-24.9	0.631618	NA	NA
bantam-5p_1	XM_002708002.3	-29.4	0.519774	NA	NA
bantam-5p_1	XM_002708006.3	-26.7	0.792441	NA	NA
bantam-5p_1	XM_002708008.3	-29	0.170026	NA	NA
bantam-5p_1	XM_002708010.3	-28.4	0.57013	NA	NA
bantam-5p_1	XM_002708017.3	-26	0.72164	NA	NA
bantam-5p_1	XM_002708020.3	-26.1	0.342403	NA	NA
bantam-5p_1	XM_002708023.3	-26.7	0.692334	-23.57	162
bantam-5p_1	XM_002708024.3	-24.9	0.537922	NA	NA
bantam-5p_1	XM_002708031.3	-26.8	0.570076	NA	NA
bantam-5p_1	XM_002708034.3	-29.8	0.336213	NA	NA
bantam-5p_1	XM_002708036.3	-26.4	0.534625	NA	NA
bantam-5p_1	XM_002708038.3	-22.7	0.770334	NA	NA
bantam-5p_1	XM_002708052.2	-25.8	0.70929	NA	NA
bantam-5p_1	XM_002708053.3	-26.6	0.625714	-22.16	162
bantam-5p_1	XM_002708055.3	-22.7	0.797203	NA	NA
bantam-5p_1	XM_002708056.1	-25.3	0.314191	NA	NA
bantam-5p_1	XM_002708057.3	-27.1	0.259014	NA	NA
bantam-5p_1	XM_002708058.2	-27.1	0.156426	NA	NA
bantam-5p_1	XM_002708059.2	-27.1	0.164354	NA	NA
bantam-5p_1	XM_002708060.1	-25.3	0.314191	NA	NA
bantam-5p_1	XM_002708061.1	-22.5	0.794029	NA	NA
bantam-5p_1	XM_002708063.1	-22.5	0.794029	NA	NA
bantam-5p_1	XM_002708064.1	-25.3	0.314191	NA	NA
bantam-5p_1	XM_002708065.1	-25.3	0.314191	NA	NA
bantam-5p_1	XM_002708066.1	-25.3	0.314191	NA	NA
bantam-5p_1	XM_002708067.3	-22.8	0.730548	NA	NA
bantam-5p_1	XM_002708068.3	-27.1	0.260248	NA	NA
bantam-5p_1	XM_002708069.2	-25.3	0.316009	NA	NA
bantam-5p_1	XM_002708070.2	-27.1	0.253133	NA	NA
bantam-5p_1	XM_002708071.1	-25.3	0.314191	NA	NA
bantam-5p_1	XM_002708073.3	-27.1	0.178838	NA	NA
bantam-5p_1	XM_002708076.3	-30.1	0.716908	NA	NA
bantam-5p_1	XM_002708077.2	-23	0.621735	NA	NA
bantam-5p_1	XM_002708094.3	-29.2	0.229095	NA	NA
bantam-5p_1	XM_002708104.3	-25.9	0.438917	NA	NA
bantam-5p_1	XM_002708109.3	-26.7	0.568174	NA	NA
bantam-5p_1	XM_002708122.3	-28.3	0.276727	NA	NA
bantam-5p_1	XM_002708123.3	-27.3	0.603107	NA	NA
bantam-5p_1	XM_002708127.3	-33.7	0.092812	-22.77	160
bantam-5p_1	XM_002708139.3	-24.1	0.649407	NA	NA
bantam-5p_1	XM_002708144.3	-25.2	0.532965	NA	NA
bantam-5p_1	XM_002708147.3	-29.7	0.429185	NA	NA
bantam-5p_1	XM_002708148.3	-28	0.146321	NA	NA
bantam-5p_1	XM_002708152.3	-25.1	0.755005	NA	NA
bantam-5p_1	XM_002708158.3	-27.2	0.685669	-21.82	164
bantam-5p_1	XM_002708165.3	-25.7	0.795319	NA	NA
bantam-5p_1	XM_002708169.3	-29.6	0.252043	NA	NA
bantam-5p_1	XM_002708177.3	-28.5	0.256232	NA	NA
bantam-5p_1	XM_002708180.3	-28.4	0.506396	NA	NA
bantam-5p_1	XM_002708188.2	-24.9	0.768786	NA	NA
bantam-5p_1	XM_002708190.3	-31.2	0.220527	NA	NA
bantam-5p_1	XM_002708205.3	-25.7	0.439049	NA	NA
bantam-5p_1	XM_002708210.3	-24.8	0.697596	NA	NA
bantam-5p_1	XM_002708214.2	NA	NA	-23.39	151
bantam-5p_1	XM_002708220.3	-32.8	0.091688	NA	NA
bantam-5p_1	XM_002708222.3	-28.5	0.632398	NA	NA
bantam-5p_1	XM_002708223.3	-26.7	0.788317	NA	NA
bantam-5p_1	XM_002708226.3	-31.3	0.172809	NA	NA
bantam-5p_1	XM_002708237.3	-31.6	0.220295	NA	NA
bantam-5p_1	XM_002708240.3	-26.7	0.492943	NA	NA
bantam-5p_1	XM_002708251.3	-28.4	0.66933	NA	NA
bantam-5p_1	XM_002708252.3	-26.7	0.396926	NA	NA
bantam-5p_1	XM_002708253.3	-25	0.734124	NA	NA
bantam-5p_1	XM_002708256.2	-29.7	0.156459	NA	NA
bantam-5p_1	XM_002708262.3	-28.6	0.62182	-28.59	161
bantam-5p_1	XM_002708270.3	-28.4	0.205354	NA	NA
bantam-5p_1	XM_002708281.3	-26.8	0.420417	NA	NA
bantam-5p_1	XM_002708287.2	-32.8	0.025653	NA	NA
bantam-5p_1	XM_002708291.3	-24.5	0.751001	NA	NA
bantam-5p_1	XM_002708294.3	-28	0.279894	NA	NA
bantam-5p_1	XM_002708295.2	-27	0.417932	NA	NA
bantam-5p_1	XM_002708303.3	-26	0.698648	NA	NA
bantam-5p_1	XM_002708305.3	-27.7	0.443598	NA	NA
bantam-5p_1	XM_002708313.3	-27.8	0.64412	NA	NA
bantam-5p_1	XM_002708321.3	-26.5	0.411414	NA	NA
bantam-5p_1	XM_002708327.1	-24.2	0.747509	NA	NA
bantam-5p_1	XM_002708329.3	NA	NA	-21.4	150
bantam-5p_1	XM_002708337.2	-24.1	0.644505	NA	NA
bantam-5p_1	XM_002708349.1	-24.2	0.69232	NA	NA
bantam-5p_1	XM_002708362.3	-27.2	0.74849	NA	NA
bantam-5p_1	XM_002708366.3	-24.8	0.790454	NA	NA
bantam-5p_1	XM_002708370.3	-28	0.595199	NA	NA
bantam-5p_1	XM_002708380.3	-28.1	0.434372	NA	NA
bantam-5p_1	XM_002708381.3	-25.2	0.613865	NA	NA
bantam-5p_1	XM_002708392.3	-30.2	0.403169	NA	NA
bantam-5p_1	XM_002708406.3	-27.7	0.723022	NA	NA
bantam-5p_1	XM_002708407.3	-27.7	0.720168	NA	NA
bantam-5p_1	XM_002708408.3	-27.7	0.720084	NA	NA
bantam-5p_1	XM_002708409.3	-27.7	0.715394	NA	NA
bantam-5p_1	XM_002708410.3	-27.7	0.712538	NA	NA
bantam-5p_1	XM_002708412.3	-26.8	0.694553	NA	NA
bantam-5p_1	XM_002708415.3	-26.1	0.746355	NA	NA
bantam-5p_1	XM_002708423.3	-23.4	0.635138	NA	NA
bantam-5p_1	XM_002708426.3	-24.1	0.772425	NA	NA
bantam-5p_1	XM_002708429.3	-26	0.680363	NA	NA
bantam-5p_1	XM_002708437.3	-25.8	0.236752	NA	NA
bantam-5p_1	XM_002708438.3	-28.3	0.400958	NA	NA
bantam-5p_1	XM_002708440.3	-28.3	0.396944	NA	NA
bantam-5p_1	XM_002708441.2	-26.7	0.567319	NA	NA
bantam-5p_1	XM_002708442.2	-27.7	0.580113	NA	NA
bantam-5p_1	XM_002708449.3	-24.2	0.765912	NA	NA
bantam-5p_1	XM_002708453.3	-27.7	0.739074	NA	NA
bantam-5p_1	XM_002708454.3	-24.2	0.691414	NA	NA
bantam-5p_1	XM_002708481.3	-26.2	0.632012	NA	NA
bantam-5p_1	XM_002708483.3	-22.7	0.779459	NA	NA
bantam-5p_1	XM_002708501.3	-26.7	0.668575	NA	NA
bantam-5p_1	XM_002708503.2	-24	0.757277	NA	NA
bantam-5p_1	XM_002708504.3	-27.5	0.626179	NA	NA
bantam-5p_1	XM_002708510.3	-30	0.60764	NA	NA
bantam-5p_1	XM_002708513.3	-28.7	0.424749	NA	NA
bantam-5p_1	XM_002708523.3	-25.5	0.649709	NA	NA
bantam-5p_1	XM_002708527.3	-25.8	0.732449	NA	NA
bantam-5p_1	XM_002708529.3	-30.6	0.168669	NA	NA
bantam-5p_1	XM_002708539.3	NA	NA	-23.67	166
bantam-5p_1	XM_002708540.2	-28.8	0.16597	-22.99	162
bantam-5p_1	XM_002708541.2	-24.2	0.734661	NA	NA
bantam-5p_1	XM_002708560.1	-24.1	0.744499	NA	NA
bantam-5p_1	XM_002708561.3	-26.7	0.538294	NA	NA
bantam-5p_1	XM_002708568.1	-25.8	0.608261	NA	NA
bantam-5p_1	XM_002708590.3	-25.1	0.616385	NA	NA
bantam-5p_1	XM_002708592.3	-30.3	0.468599	NA	NA
bantam-5p_1	XM_002708596.3	-26.9	0.71737	-23.34	159
bantam-5p_1	XM_002708599.1	-27.5	0.535684	NA	NA
bantam-5p_1	XM_002708603.2	-29.2	0.430907	NA	NA
bantam-5p_1	XM_002708607.3	-28.9	0.677721	-44.51	310
bantam-5p_1	XM_002708609.3	-26.7	0.609419	NA	NA
bantam-5p_1	XM_002708610.3	-25.9	0.754887	NA	NA
bantam-5p_1	XM_002708616.3	-25.5	0.732807	NA	NA
bantam-5p_1	XM_002708622.3	-30.3	0.383119	NA	NA
bantam-5p_1	XM_002708627.3	-26.4	0.711822	NA	NA
bantam-5p_1	XM_002708632.3	-24.3	0.6124	NA	NA
bantam-5p_1	XM_002708643.3	-26.2	0.636233	NA	NA
bantam-5p_1	XM_002708654.3	-26.8	0.336005	NA	NA
bantam-5p_1	XM_002708659.3	-24.5	0.629441	NA	NA
bantam-5p_1	XM_002708664.3	-28.8	0.667978	-23.95	168
bantam-5p_1	XM_002708666.3	-26.6	0.78864	NA	NA
bantam-5p_1	XM_002708667.3	-25.2	0.201236	NA	NA
bantam-5p_1	XM_002708672.3	-27.4	0.676615	NA	NA
bantam-5p_1	XM_002708673.3	-23.2	0.793837	NA	NA
bantam-5p_1	XM_002708674.3	-29.5	0.799188	-20.92	162
bantam-5p_1	XM_002708676.3	-27.6	0.300356	NA	NA
bantam-5p_1	XM_002708684.3	-26.9	0.770967	NA	NA
bantam-5p_1	XM_002708685.3	-26.6	0.555878	NA	NA
bantam-5p_1	XM_002708686.3	-26	0.724331	NA	NA
bantam-5p_1	XM_002708689.3	-23.7	0.758935	NA	NA
bantam-5p_1	XM_002708692.3	-29.2	0.454442	NA	NA
bantam-5p_1	XM_002708698.3	-27.2	0.588765	NA	NA
bantam-5p_1	XM_002708701.3	-25.1	0.636711	NA	NA
bantam-5p_1	XM_002708705.3	-26.9	0.721736	NA	NA
bantam-5p_1	XM_002708706.3	-25.4	0.793131	NA	NA
bantam-5p_1	XM_002708708.3	-26.1	0.650783	NA	NA
bantam-5p_1	XM_002708715.3	-27.3	0.722604	NA	NA
bantam-5p_1	XM_002708719.3	-24.3	0.671845	NA	NA
bantam-5p_1	XM_002708720.3	-28.2	0.183198	NA	NA
bantam-5p_1	XM_002708722.3	-27.3	0.431702	NA	NA
bantam-5p_1	XM_002708724.3	-25.8	0.767843	NA	NA
bantam-5p_1	XM_002708726.3	-27.2	0.664421	NA	NA
bantam-5p_1	XM_002708727.3	-27.2	0.684099	NA	NA
bantam-5p_1	XM_002708735.2	-28.5	0.169054	NA	NA
bantam-5p_1	XM_002708736.3	-26.3	0.669819	NA	NA
bantam-5p_1	XM_002708738.1	-23.9	0.750657	NA	NA
bantam-5p_1	XM_002708741.3	-25.7	0.549233	NA	NA
bantam-5p_1	XM_002708744.1	-25.5	0.474804	NA	NA
bantam-5p_1	XM_002708749.1	-23.7	0.788618	NA	NA
bantam-5p_1	XM_002708751.1	-24.2	0.699027	NA	NA
bantam-5p_1	XM_002708757.3	-24.8	0.659721	NA	NA
bantam-5p_1	XM_002708762.3	-26.4	0.598702	NA	NA
bantam-5p_1	XM_002708763.2	-25.5	0.256602	NA	NA
bantam-5p_1	XM_002708766.3	-24.7	0.794981	NA	NA
bantam-5p_1	XM_002708769.3	-23.4	0.748796	NA	NA
bantam-5p_1	XM_002708770.3	-27.3	0.715294	NA	NA
bantam-5p_1	XM_002708777.1	-24.5	0.63889	NA	NA
bantam-5p_1	XM_002708781.3	-25.4	0.631235	NA	NA
bantam-5p_1	XM_002708791.3	-29	0.583777	NA	NA
bantam-5p_1	XM_002708796.3	-31.6	0.016848	NA	NA
bantam-5p_1	XM_002708800.3	-25.2	0.770916	NA	NA
bantam-5p_1	XM_002708808.3	-29	0.542533	NA	NA
bantam-5p_1	XM_002708809.3	-29.1	0.703281	-20.75	145
bantam-5p_1	XM_002708812.3	-26.3	0.774982	NA	NA
bantam-5p_1	XM_002708816.3	-26.4	0.708356	NA	NA
bantam-5p_1	XM_002708822.3	-27.6	0.775721	NA	NA
bantam-5p_1	XM_002708823.3	-28.8	0.630951	NA	NA
bantam-5p_1	XM_002708825.3	-27.1	0.726262	NA	NA
bantam-5p_1	XM_002708828.3	-26.8	0.551769	NA	NA
bantam-5p_1	XM_002708831.2	-26.4	0.373104	NA	NA
bantam-5p_1	XM_002708838.3	-27.6	0.788983	NA	NA
bantam-5p_1	XM_002708841.2	-26.1	0.384117	NA	NA
bantam-5p_1	XM_002708851.3	-25.6	0.605814	NA	NA
bantam-5p_1	XM_002708863.2	-25.9	0.63188	NA	NA
bantam-5p_1	XM_002708879.1	-23.8	0.760698	-20.21	152
bantam-5p_1	XM_002708889.1	-23.7	0.775516	NA	NA
bantam-5p_1	XM_002708897.1	-26.9	0.281422	NA	NA
bantam-5p_1	XM_002708899.1	-23.2	0.744689	NA	NA
bantam-5p_1	XM_002708910.1	-24.9	0.625593	NA	NA
bantam-5p_1	XM_002708914.2	-25.7	0.442051	NA	NA
bantam-5p_1	XM_002708936.2	-24.4	0.67082	NA	NA
bantam-5p_1	XM_002708940.3	-23.8	0.775267	NA	NA
bantam-5p_1	XM_002708941.3	-29.4	0.394047	NA	NA
bantam-5p_1	XM_002708944.1	-24.1	0.72377	NA	NA
bantam-5p_1	XM_002708945.1	-24.1	0.72377	NA	NA
bantam-5p_1	XM_002708948.1	-26.6	0.317849	NA	NA
bantam-5p_1	XM_002708954.1	-24.1	0.710765	NA	NA
bantam-5p_1	XM_002708959.2	-28	0.448173	NA	NA
bantam-5p_1	XM_002708962.3	-28	0.439483	NA	NA
bantam-5p_1	XM_002708967.1	-26.3	0.365605	NA	NA
bantam-5p_1	XM_002708968.2	-25.5	0.753724	NA	NA
bantam-5p_1	XM_002708969.1	-24.1	0.721218	NA	NA
bantam-5p_1	XM_002708973.1	-25.3	0.533596	NA	NA
bantam-5p_1	XM_002708975.3	-26.7	0.697434	NA	NA
bantam-5p_1	XM_002708991.3	-26.2	0.571799	NA	NA
bantam-5p_1	XM_002708999.1	-26.8	0.297873	NA	NA
bantam-5p_1	XM_002709001.1	-27.2	0.25016	NA	NA
bantam-5p_1	XM_002709021.3	-26.7	0.452303	NA	NA
bantam-5p_1	XM_002709023.3	-28.5	0.671569	NA	NA
bantam-5p_1	XM_002709044.3	-30.4	0.323786	NA	NA
bantam-5p_1	XM_002709046.3	-27.8	0.476817	NA	NA
bantam-5p_1	XM_002709052.3	-27.9	0.502382	NA	NA
bantam-5p_1	XM_002709054.3	-27.2	0.779973	NA	NA
bantam-5p_1	XM_002709067.3	-26.9	0.789063	NA	NA
bantam-5p_1	XM_002709072.3	-25.3	0.785403	NA	NA
bantam-5p_1	XM_002709076.3	-29	0.644181	NA	NA
bantam-5p_1	XM_002709077.3	-29	0.661149	NA	NA
bantam-5p_1	XM_002709086.3	-27.6	0.583933	NA	NA
bantam-5p_1	XM_002709087.3	-27.6	0.577793	NA	NA
bantam-5p_1	XM_002709088.3	-26.1	0.667136	NA	NA
bantam-5p_1	XM_002709093.3	-26.5	0.668612	NA	NA
bantam-5p_1	XM_002709099.3	-26	0.776469	NA	NA
bantam-5p_1	XM_002709100.3	-26.9	0.636845	NA	NA
bantam-5p_1	XM_002709102.3	-25.5	0.699844	NA	NA
bantam-5p_1	XM_002709107.1	-26.8	0.291843	NA	NA
bantam-5p_1	XM_002709108.1	-23.8	0.751748	NA	NA
bantam-5p_1	XM_002709117.1	-26.3	0.356542	NA	NA
bantam-5p_1	XM_002709129.1	-26.8	0.297873	NA	NA
bantam-5p_1	XM_002709131.1	-23.9	0.749404	NA	NA
bantam-5p_1	XM_002709134.1	-25.9	0.422895	NA	NA
bantam-5p_1	XM_002709135.1	-23.9	0.756829	NA	NA
bantam-5p_1	XM_002709137.1	-29.3	0.105309	NA	NA
bantam-5p_1	XM_002709146.1	-30.1	0.070316	NA	NA
bantam-5p_1	XM_002709151.1	-24.1	0.713416	NA	NA
bantam-5p_1	XM_002709154.1	-25.3	0.504648	NA	NA
bantam-5p_1	XM_002709159.3	-28.7	0.404065	NA	NA
bantam-5p_1	XM_002709160.3	-23	0.750732	NA	NA
bantam-5p_1	XM_002709166.3	-29.2	0.412124	NA	NA
bantam-5p_1	XM_002709167.3	-24.7	0.774216	NA	NA
bantam-5p_1	XM_002709172.1	-24.3	0.683189	NA	NA
bantam-5p_1	XM_002709174.3	-26.7	0.565819	NA	NA
bantam-5p_1	XM_002709176.3	-27.7	0.74378	NA	NA
bantam-5p_1	XM_002709178.2	-27.6	0.268267	NA	NA
bantam-5p_1	XM_002709180.1	-25.3	0.507352	NA	NA
bantam-5p_1	XM_002709197.2	-29	0.122734	NA	NA
bantam-5p_1	XM_002709202.3	-28.6	0.345429	NA	NA
bantam-5p_1	XM_002709207.3	-26.6	0.799562	NA	NA
bantam-5p_1	XM_002709225.3	-28.1	0.467076	NA	NA
bantam-5p_1	XM_002709226.4	-31.2	0.178794	NA	NA
bantam-5p_1	XM_002709227.3	-28	0.786422	NA	NA
bantam-5p_1	XM_002709233.3	-31	0.182768	NA	NA
bantam-5p_1	XM_002709237.3	-24.4	0.64405	NA	NA
bantam-5p_1	XM_002709238.3	-25.6	0.713449	NA	NA
bantam-5p_1	XM_002709239.3	-26.1	0.674795	NA	NA
bantam-5p_1	XM_002709240.3	-26.8	0.458402	NA	NA
bantam-5p_1	XM_002709241.2	-30	0.063814	NA	NA
bantam-5p_1	XM_002709243.3	-30.3	0.031909	-30.95	165
bantam-5p_1	XM_002709249.3	-29.1	0.483412	NA	NA
bantam-5p_1	XM_002709250.3	-26.3	0.790899	NA	NA
bantam-5p_1	XM_002709252.3	-24.1	0.658479	NA	NA
bantam-5p_1	XM_002709262.3	-27.1	0.782654	NA	NA
bantam-5p_1	XM_002709276.3	-26.7	0.787247	-22.12	171
bantam-5p_1	XM_002709278.3	-25.3	0.741727	NA	NA
bantam-5p_1	XM_002709279.3	-27.6	0.632246	NA	NA
bantam-5p_1	XM_002709292.3	-27.5	0.420209	NA	NA
bantam-5p_1	XM_002709303.3	-27.8	0.627325	NA	NA
bantam-5p_1	XM_002709315.3	-29.9	0.388918	NA	NA
bantam-5p_1	XM_002709317.3	-28.5	0.323697	NA	NA
bantam-5p_1	XM_002709325.3	-26.4	0.460871	NA	NA
bantam-5p_1	XM_002709327.3	-27.6	0.412779	-23.03	163
bantam-5p_1	XM_002709330.3	-27.5	0.244478	NA	NA
bantam-5p_1	XM_002709334.3	-27.9	0.45962	NA	NA
bantam-5p_1	XM_002709338.2	-25.8	0.711147	NA	NA
bantam-5p_1	XM_002709349.3	-26.6	0.772812	-45.23	310
bantam-5p_1	XM_002709356.3	-28.9	0.719099	NA	NA
bantam-5p_1	XM_002709359.3	-25.4	0.510152	NA	NA
bantam-5p_1	XM_002709363.2	-27	0.324485	NA	NA
bantam-5p_1	XM_002709366.3	-29.3	0.244179	NA	NA
bantam-5p_1	XM_002709371.3	-26.6	0.705076	NA	NA
bantam-5p_1	XM_002709372.3	NA	NA	-20.72	145
bantam-5p_1	XM_002709377.3	-34.7	0.110097	NA	NA
bantam-5p_1	XM_002709381.3	-30.9	0.30429	NA	NA
bantam-5p_1	XM_002709383.3	-27.2	0.77124	NA	NA
bantam-5p_1	XM_002709384.3	-28	0.610198	NA	NA
bantam-5p_1	XM_002709389.3	-25.2	0.795253	NA	NA
bantam-5p_1	XM_002709393.3	-29.5	0.310337	NA	NA
bantam-5p_1	XM_002709416.3	-29.5	0.41853	NA	NA
bantam-5p_1	XM_002709425.3	-29.6	0.511218	NA	NA
bantam-5p_1	XM_002709426.3	-29.6	0.505694	NA	NA
bantam-5p_1	XM_002709431.3	-25.6	0.429124	NA	NA
bantam-5p_1	XM_002709437.3	-25.7	0.758735	NA	NA
bantam-5p_1	XM_002709443.2	-24.7	0.648173	NA	NA
bantam-5p_1	XM_002709449.3	-27.8	0.382654	NA	NA
bantam-5p_1	XM_002709453.3	-24.5	0.778379	NA	NA
bantam-5p_1	XM_002709466.3	-30.5	0.163761	NA	NA
bantam-5p_1	XM_002709481.3	-27.3	0.517591	NA	NA
bantam-5p_1	XM_002709488.3	-28.7	0.395719	NA	NA
bantam-5p_1	XM_002709492.3	-34	0.21903	NA	NA
bantam-5p_1	XM_002709513.3	-27.4	0.741857	NA	NA
bantam-5p_1	XM_002709523.3	-25.2	0.611293	NA	NA
bantam-5p_1	XM_002709533.2	-27.9	0.465763	NA	NA
bantam-5p_1	XM_002709540.3	-30.4	0.424007	NA	NA
bantam-5p_1	XM_002709541.3	-27.6	0.375899	NA	NA
bantam-5p_1	XM_002709556.3	-25.4	0.762787	NA	NA
[truncated: 97,281 more rows]
