# Supplementary material for: Characterization of exosome-like vesicles derived from Taenia pisiformis cysticercus and their immunoregulatory role on macrophages
Source: Parasit Vectors. 2020 Jun 19;13:318. doi: 10.1186/s13071-020-04186-z (PMC7304098; doi:10.1186/s13071-020-04186-z)
Supplement: Supplementary file 5 — Additional file 5: Table S9. Results of statistical analyses of qPCR. [file 13071_2020_4186_MOESM5_ESM.xlsx]

## Sheet: Additional file 5 Table S9
Table S9 Results of statistical analyses of qPCR
time	groups	IFN-γ	IL-12	IL-4	iNOS
12 h	PBS vs LPS	t(10) = 8.311, P < 0.0001	t(10) = 4.103, P = 0.0148	t(10) = 1.056, P = 0.921	t(10) = 7.004, P =0.0001
	PBS vs EXO	t(10) = 2.702, P =0.054	t(10) = 6.604, P = 0.0027	t(10) = 10.21, P < 0.0001	t(10) = 2.746, P = 0.056
	PBS vs LPS+EXO	t(10) = 2.554, P = 0.063	t(10) = 1.442, P = 0.2227	t(10) = 15.44, P < 0.0001	t(10) = 1.889, P = 0.1319
	LPS vs LPS+EXO	t(10) = 7.218, P < 0.0001	t(10) = 1.381, P = 0.2393	t(10) = 12.51, P < 0.0001	t(10) = 2.756, P = 0.033
24 h	PBS vs LPS	t(10) = 6.086, P < 0.0001	t(10) = 4.919, P = 0.0079	t(10) = 1.84, P = 0.0956	t(10) = 8.471, P = 0.0001
	PBS vs EXO	t(10) = 6.486, P = 0.0029	t(10) = 11.77, P = 0.0003	t(10) = 20.1, P < 0.0001	t(10) = 2.570, P = 0.0620
	PBS vs LPS+EXO	t(10) = 4.584, P = 0.0102	t(10) = 0.3769, P = 0.07254	t(10) = 21.57, P < 0.0001	t(10) = 3.165, P = 0.0340
	LPS vs LPS+EXO	t(10) = 9.657, P < 0.0001	t(10) = 8.691, P = 0.001	t(10) = 17.02, P < 0.0001	t(10) = 10.22, P = 0.0094
36 h	PBS vs LPS	t(10) = 18.30, P < 0.0001	t(10) = 5.173, P = 0.0066	t(10) = 1.982, P = 0.0756	t(10) = 9.153, P = 0.0008
	PBS vs EXO	t(10) = 8.896, P < 0.0001	t(10) = 7.815, P < 0.0001	t(10) = 11.03, P < 0.0001	t(10) = 4.423, P = 0.0115
	PBS vs LPS+EXO	t(10) = 3.834, P = 0.0185	t(10) = 2.915, P = 0.0154	t(10) = 1.823, P = 0.0983	t(10) = 5.67, P = 0.0005
	LPS vs LPS+EXO	t(10) = 16.66, P < 0.0001	t(10) = 1.074, P = 0.308	t(10) = 1.857, P = 0.093	t(10) = 5.976, P = 0.0003
time	groups	IL-6	IL-10	IL-13	Arg-1
12 h	PBS vs IL-4	t(10) = 3.607, P = 0.0226	t(10) = 10.28, P = 0.0005	t(10) = 8.773, P = 0.0001	t(10) = 6.676, P = 0.0005
	PBS vs EXO	t(10) = 5.056, P = 0.0072	t(10) = 8.757, P = 0.0001	t(10) = 5.515, P = 0.0053	t(10) = 3.832, P = 0.0186
	PBS vs IL-4+EXO	t(10) = 0.2623, P = 0.8061	t(10) = 10.41, P = 0.0005	t(10) = 8.664, P = 0.0001	t(10) = 15.55, P < 0.0001
	IL-4 vs IL-4+EXO	t(10) = 0.4147, P = 0.6871	t(10) = 0.3944, P = 0.7134	t(10) = 0.2362, P = 0.0827	t(10) = 2.567, P = 0.0425
24 h	PBS vs IL-4	t(10) = 4.525, P = 0.0106	t(10) = 14.61, P = 0.0001	t(10) = 9.032, P = 0.0001	t(10) = 9.335, P < 0.0001
	PBS vs EXO	t(10) = 4.831, P = 0.0085	t(10) = 7.312, P = 0.0003	t(10) = 6.809, P = 0.0005	t(10) = 4.939, P = 0.0078
	PBS vs IL-4+EXO	t(10) = 4.021, P = 0.0159	t(10) = 0.1374, P = 0.8974	t(10) = 14.91, P = 0.0001	t(10) = 13.26, P = 0.0002
	IL-4 vs IL-4+EXO	t(10) = 2.947, P = 0.0146	t(10) = 4.568, P = 0.0038	t(10) = 0.1232, P = 0.9079	t(10) = 3.234, P = 0.0178
36 h	PBS vs IL-4	t(10) = 4.147, P = 0.0143	t(10) = 23.36, P < 0.0001	t(10) = 8.817, P = 0.0001	t(10) = 21.70, P < 0.0001
	PBS vs EXO	t(10) = 4.875, P = 0.0082	t(10) = 11.36, P = 0.0003	t(10) = 8.983, P = 0.0001	t(10) = 19.32, P < 0.0001
	IPBS vs IL-4+EXO	t(10) = 8.816, P < 0.0001	t(10) = 10.33, P = 0.0005	t(10) = 9.329, P < 0.0001	t(10) = 11.62, P = 0.0003
	IL-4 vs IL-4+EXO	t(10) = 1.568, P = 0.0148	t(10) = 1.161, P = 0.03103	t(10) = 2.847, P = 0.0293	t(10) = 2.921, P = 0.0432
