# Supplementary material for: Characterization of exosome-like vesicles derived from Taenia pisiformis cysticercus and their immunoregulatory role on macrophages
Source: Parasit Vectors. 2020 Jun 19;13:318. doi: 10.1186/s13071-020-04186-z (PMC7304098; doi:10.1186/s13071-020-04186-z)
Supplement: Supplementary file 6 — Additional file 6: Table S10. Results of statistical analyses of ELISA. [file 13071_2020_4186_MOESM6_ESM.xlsx]

## Sheet: Additional file 6 Table S10
Table S10. Results of statistical analyses of ELISA
time	groups	IFN-γ	IL-12	IL-4
12 h	PBS vs LPS	t(10) = 9.854, P < 0.0001	t(10) = 10.77, P = 0.004	t(10) = 2.73, P = 0.0524
	PBS vs EXO	t(10) = 2.443, P = 0.071	t(10) = 9.653, P = 0.006	t(10) = 8.711, P = 0.001
	PBS vs LPS+EXO	t(10) = 2.669, P = 0.0558	t(10) = 7.492, P = 0.0017	t(10) = 2.73, P = 0.0524
	LPS vs LPS+EXO	t(10) = 9.332, P = 0.0007	t(10) = 12.79, P = 0.0002	t(10) = 4.045, P = 0.0155
24 h	PBS vs LPS	t(10) = 12.49, P = 0.0002	t(10) = 13.6, P = 0.0002	t(10) = 0.6961, P = 0.5247
	PBS vs EXO	t(10) = 10.34, P = 0.0005	t(10) = 14.2, P = 0.0001	t(10) = 18.43, P < 0.0001
	PBS vs LPS+EXO	t(10) = 7.611, P = 0.0016	t(10) = 8.639, P = 0.001	t(10) = 11.32, P = 0.0003
	LPS vs LPS+EXO	t(10) = 19.63, P < 0.0001	t(10) = 9.192, P = 0.0008	t(10) = 12.1, P = 0.0003
36 h	PBS vs LPS	t(10) = 8.831, P = 0.0001	t(10) = 15.61, P < 0.0001	t(10) = 1.543, P = 0.1978
	PBS vs EXO	t(10) = 4.395, P = 0.0117	t(10) = 4.715, P = 0.0092	t(10) = 10.67, P = 0.0004
	PBS vs LPS+EXO	t(10) = 2.848, P = 0.0465	t(10) = 1.797, P = 0.1467	t(10) = 5.912, P = 0.0047
	LPS vs LPS+EXO	t(10) = 8.630, P = 0.001	t(10) = 11.8, P = 0.0003	t(10) = 2.362, P = 0.0775
time	groups	IL-6	IL-10	IL-13
12 h	PBS vs IL-4	t(10) = 9.687, P = 0.0006	t(10) = 9.287, P = 0.0007	t(10) = 30.89, P < 0.0001
	PBS vs EXO	t(10) = 5.872, P = 0.00042	t(10) = 4.373, P = 0.0119	t(10) = 0.9227, P = 0.4084
	PBS vs IL-4+EXO	t(10) = 9.325, P = 0.0007	t(10) = 9.545, P = 0.0007	t(10) = 27.41, P < 0.0001
	IL-4 vs IL-4+EXO	t(10) = 2.706, P = 0.0537	t(10) = 0.09606, P = 0.9281	t(10) = 2.449, P = 0.0705
24 h	PBS vs IL-4	t(10) = 9.689, P = 0.0006	t(10) = 11.3, P = 0.0004	t(10) = 32.7, P < 0.0001
	PBS vs EXO	t(10) = 9.233, P = 0.0006	t(10) = 10.3, P = 0.0005	t(10) = 7.021, P = 0.0004
	PBS vs IL-4+EXO	t(10) = 17.14, P < 0.0001	t(10) = 22.77, P < 0.0001	t(10) = 29.6, P < 0.0001
	IL-4 vs IL-4+EXO	t(10) = 14.21, P = 0.0001	t(10) = 8.957, P = 0.0009	t(10) = 7.097, P = 0.0001
36 h	PBS vs IL-4	t(10) = 12.36, P = 0.0002	t(10) = 13.07, P = 0.0002	t(10) = 50.91, P < 0.0001
	PBS vs EXO	t(10) = 9.606, P = 0.0007	t(10) = 9.846, P = 0.0006	t(10) = 12.67, P = 0.0002
	PBS vs IL-4+EXO	t(10) = 15.42, P = 0.0001	t(10) = 15.71, P < 0.0001	t(10) = 13.49, P = 0.0002
	IL-4 vs IL-4+EXO	t(10) = 9.24, P = 0.0008	t(10) = 1.786, P = 0.01487	t(10) = 8.786, P = 0.0001
